# Supplementary material for: N-(4-Methoxy­phen­yl)phthalimide
Source: Acta Crystallogr Sect E Struct Rep Online. 2009 Aug 22;65(Pt 9):o2219. doi: 10.1107/S1600536809032838 (PMC2970078; doi:10.1107/S1600536809032838)
Supplement: Supplementary file 1 [file e-65-o2219-sup1.cif]

##############################################################################
###                                                                        ###
###        Electronic paper (Acta Crystallographica Section E)             ###
###                                                                        ###
##############################################################################
#                                                                            #
# This CIF contains the data in a paper accepted for publication in Acta     #
# Crystallographica Section E. It conforms to the requirements of Notes      #
# for Authors for Section E, and has been peer reviewed under the auspices   #
# of the IUCr Commission on Journals.                                        #
#                                                                            #
# Full details of the Crystallographic Information File format               #
# are given in the paper "The Crystallographic Information File (CIF):       #
# a New Standard Archive File for Crystallography" by S. R. Hall, F. H.      #
# Allen and I. D. Brown [Acta Cryst. (1991), A47, 655-685].                  #
#                                                                            #
# The current version of the core CIF dictionary is obtainable from          #
# ftp://ftp.iucr.org/pub/cif_core.dic. The current version number is 2.4.    #
#                                                                            #
# Software is freely available for graphical display of the structure(s) in  #
# this CIF.  For information consult the CIF home page http://www.iucr.org/  #
# cif/home.html                                                              #
#                                                                            #
# This file may be used for bona fide research purposes within the           #
# scientific community so long as proper attribution is given to the journal # 
# article from which it was obtained.                                        #
#                                                                            #
##############################################################################
                                             
data_global
_audit_creation_method     SHELXL-97
_journal_date_recd_electronic     2009-08-17
_journal_date_accepted     2009-08-18
_journal_name_full     'Acta Crystallographica, Section E'
_journal_year     2009
_journal_volume     65
_journal_issue      9
_journal_page_first     o2219
_journal_page_last     o2219
_journal_paper_category     QO
_journal_coeditor_code     BT5040
_publ_contact_author
;
     Dr. Seik Weng Ng
     Department of Chemistry
     University of Malaya
     50603 Kuala Lumpur
     Malaysia
;
_publ_contact_author_email     seikweng@um.edu.my
_publ_contact_author_fax     '03 7967 4193'
_publ_contact_author_phone     '03 7967 6778'
_publ_section_title
;
<i>N</i>-(4-Methoxyphenyl)phthalimide
;
loop_
    _publ_author_name
    _publ_author_address
    'Sim, Yoke Ling'
;
     Department of Chemistry
     University of Malaya
     50603 Kuala Lumpur
     Malaysia
;
    'Ariffin, Azhar'
;
     Department of Chemistry
     University of Malaya
     50603 Kuala Lumpur
     Malaysia
;
    'Khan, Mohammad Niyaz'
;
     Department of Chemistry
     University of Malaya
     50603 Kuala Lumpur
     Malaysia
;
    'Ng, Seik Weng'
;
     Department of Chemistry
     University of Malaya
     50603 Kuala Lumpur
     Malaysia
;
_publ_section_synopsis     .
data_I
_audit_creation_method     SHELXL-97
_chemical_name_systematic
;
<i>N</i>-(4-Methoxyphenyl)phthalimide
;
_chemical_name_common     ?
_chemical_formula_moiety     'C15 H11 N O3'
_chemical_formula_sum     'C15 H11 N O3'
_chemical_formula_iupac     'C15 H11 N O3'
_chemical_formula_weight     253.25
_chemical_melting_point     ?
_symmetry_cell_setting     Monoclinic
_symmetry_space_group_name_H-M     'P 21/c'
_symmetry_space_group_name_Hall     '-P 2ybc'
loop_
    _symmetry_equiv_pos_as_xyz
    'x, y, z'
    '-x, y+1/2, -z+1/2'
    '-x, -y, -z'
    'x, -y-1/2, z-1/2'
_cell_length_a     18.6152(5)
_cell_length_b     3.85020(10)
_cell_length_c     16.3125(4)
_cell_angle_alpha     90.00
_cell_angle_beta     96.704(2)
_cell_angle_gamma     90.00
_cell_volume     1161.16(5)
_cell_formula_units_Z     4
_cell_measurement_reflns_used     2162
_cell_measurement_theta_min     2.6
_cell_measurement_theta_max     28.1
_cell_measurement_temperature     123(2)
_exptl_crystal_description     Colorless
_exptl_crystal_colour     Prism
_exptl_crystal_size_max     0.40
_exptl_crystal_size_mid     0.06
_exptl_crystal_size_min     0.04
_exptl_crystal_density_diffrn     1.449
_exptl_crystal_density_meas     ?
_exptl_crystal_density_method     'not measured'
_exptl_crystal_F_000     528
_exptl_absorpt_coefficient_mu     0.102
_exptl_absorpt_correction_type     None
_exptl_absorpt_process_details     ?
_exptl_absorpt_correction_T_min     ?
_exptl_absorpt_correction_T_max     ?
_diffrn_ambient_temperature     123(2)
_diffrn_radiation_type     MoK\a
_diffrn_radiation_wavelength     0.71073
_diffrn_radiation_source     'fine-focus sealed tube'
_diffrn_radiation_monochromator     graphite
_diffrn_measurement_device_type     'Bruker SMART APEX'
_diffrn_measurement_method     \w
_diffrn_detector_area_resol_mean     ?
_diffrn_reflns_number     9965
_diffrn_reflns_av_R_equivalents     0.0382
_diffrn_reflns_av_sigmaI/netI     0.0360
_diffrn_reflns_theta_min     1.10
_diffrn_reflns_theta_max     27.50
_diffrn_reflns_theta_full     27.50
_diffrn_measured_fraction_theta_max     1.000
_diffrn_measured_fraction_theta_full     1.000
_diffrn_reflns_limit_h_min     -24
_diffrn_reflns_limit_h_max     24
_diffrn_reflns_limit_k_min     -4
_diffrn_reflns_limit_k_max     4
_diffrn_reflns_limit_l_min     -19
_diffrn_reflns_limit_l_max     21
_diffrn_standards_number     0
_diffrn_standards_interval_count     0
_diffrn_standards_interval_time     0
_diffrn_standards_decay_%     0
_reflns_number_total     2645
_reflns_number_gt     1927
_reflns_threshold_expression     I>2\s(I)
_refine_ls_structure_factor_coef     Fsqd
_refine_ls_matrix_type     full
_refine_ls_R_factor_all     0.0621
_refine_ls_R_factor_gt     0.0393
_refine_ls_wR_factor_gt     0.0885
_refine_ls_wR_factor_ref     0.1043
_refine_ls_goodness_of_fit_ref     1.011
_refine_ls_restrained_S_all     1.011
_refine_ls_number_reflns     2645
_refine_ls_number_parameters     173
_refine_ls_number_restraints     0
_refine_ls_hydrogen_treatment     constr
_refine_ls_weighting_scheme     calc
_refine_ls_weighting_details
         'calc w=1/[\s^2^(Fo^2^)+(0.0442P)^2^+0.5469P] where P=(Fo^2^+2Fc^2^)/3'
_atom_sites_solution_hydrogens     geom
_atom_sites_solution_primary     direct
_atom_sites_solution_secondary     difmap
_refine_ls_shift/su_max     0.001
_refine_ls_shift/su_mean     0.001
_refine_diff_density_max     0.228
_refine_diff_density_min     -0.238
_refine_ls_extinction_method     none
_refine_ls_extinction_coef     ?
loop_
    _atom_type_symbol
    _atom_type_description
    _atom_type_scat_dispersion_real
    _atom_type_scat_dispersion_imag
    _atom_type_scat_source
    'C' 'C' 0.0033 0.0016
                         'International Tables Vol C Tables 4.2.6.8 and 6.1.1.4'
    'H' 'H' 0.0000 0.0000
                         'International Tables Vol C Tables 4.2.6.8 and 6.1.1.4'
    'N' 'N' 0.0061 0.0033
                         'International Tables Vol C Tables 4.2.6.8 and 6.1.1.4'
    'O' 'O' 0.0106 0.0060
                         'International Tables Vol C Tables 4.2.6.8 and 6.1.1.4'
_computing_data_collection     'APEX2 (Bruker, 2008)'
_computing_cell_refinement     'SAINT (Bruker, 2008)'
_computing_data_reduction     'SAINT (Bruker, 2008)'
_computing_structure_solution     'SHELXS97 (Sheldrick, 2008)'
_computing_structure_refinement     'SHELXL97 (Sheldrick, 2008)'
_computing_molecular_graphics     'X-SEED (Barbour, 2001)'
_computing_publication_material     'publCIF (Westrip, 2009)'
loop_
    _atom_site_type_symbol
    _atom_site_label
    _atom_site_fract_x
    _atom_site_fract_y
    _atom_site_fract_z
    _atom_site_U_iso_or_equiv
    _atom_site_adp_type
    _atom_site_calc_flag
    _atom_site_refinement_flags
    _atom_site_occupancy
    _atom_site_disorder_assembly
    _atom_site_disorder_group
    N N1 0.23040(7) 0.2003(4) 0.30862(8) 0.0191(3) Uani d . 1 . .
    O O1 0.13566(6) 0.4704(3) 0.36518(7) 0.0265(3) Uani d . 1 . .
    O O2 0.29659(6) -0.0742(3) 0.21493(7) 0.0249(3) Uani d . 1 . .
    O O3 0.44516(6) 0.1734(3) 0.57594(7) 0.0240(3) Uani d . 1 . .
    C C1 0.16067(8) 0.3406(4) 0.30709(10) 0.0195(3) Uani d . 1 . .
    C C2 0.12587(8) 0.2999(4) 0.22082(10) 0.0187(3) Uani d . 1 . .
    C C3 0.05760(8) 0.3925(4) 0.18527(10) 0.0214(4) Uani d . 1 . .
    H H3 0.0239 0.4996 0.2167 0.026 Uiso calc R 1 . .
    C C4 0.04005(9) 0.3230(4) 0.10160(10) 0.0234(4) Uani d . 1 . .
    H H4 -0.0068 0.3803 0.0756 0.028 Uiso calc R 1 . .
    C C5 0.08989(9) 0.1710(4) 0.05523(10) 0.0236(4) Uani d . 1 . .
    H H5 0.0768 0.1297 -0.0020 0.028 Uiso calc R 1 . .
    C C6 0.15867(9) 0.0785(4) 0.09164(10) 0.0211(4) Uani d . 1 . .
    H H6 0.1929 -0.0255 0.0603 0.025 Uiso calc R 1 . .
    C C7 0.17521(8) 0.1437(4) 0.17481(10) 0.0185(3) Uani d . 1 . .
    C C8 0.24232(8) 0.0711(4) 0.23055(10) 0.0192(3) Uani d . 1 . .
    C C9 0.28401(8) 0.1935(4) 0.37938(10) 0.0191(3) Uani d . 1 . .
    C C10 0.26872(8) 0.0433(4) 0.45236(10) 0.0201(3) Uani d . 1 . .
    H H10 0.2223 -0.0543 0.4559 0.024 Uiso calc R 1 . .
    C C11 0.32090(8) 0.0343(4) 0.52048(10) 0.0206(3) Uani d . 1 . .
    H H11 0.3102 -0.0641 0.5711 0.025 Uiso calc R 1 . .
    C C12 0.38907(8) 0.1716(4) 0.51360(10) 0.0194(3) Uani d . 1 . .
    C C13 0.40427(8) 0.3237(4) 0.44008(10) 0.0213(4) Uani d . 1 . .
    H H13 0.4509 0.4182 0.4360 0.026 Uiso calc R 1 . .
    C C14 0.35172(8) 0.3369(4) 0.37337(10) 0.0211(4) Uani d . 1 . .
    H H14 0.3617 0.4435 0.3234 0.025 Uiso calc R 1 . .
    C C15 0.43407(9) 0.0139(5) 0.65216(10) 0.0255(4) Uani d . 1 . .
    H H15A 0.4789 0.0251 0.6901 0.038 Uiso calc R 1 . .
    H H15B 0.4202 -0.2295 0.6424 0.038 Uiso calc R 1 . .
    H H15C 0.3955 0.1362 0.6764 0.038 Uiso calc R 1 . .
loop_
    _atom_site_aniso_label
    _atom_site_aniso_U_11
    _atom_site_aniso_U_22
    _atom_site_aniso_U_33
    _atom_site_aniso_U_12
    _atom_site_aniso_U_13
    _atom_site_aniso_U_23
    N1 0.0191(6) 0.0228(7) 0.0162(7) 0.0004(5) 0.0050(5) -0.0009(5)
    O1 0.0258(6) 0.0341(7) 0.0207(6) 0.0032(5) 0.0080(5) -0.0052(5)
    O2 0.0225(6) 0.0290(7) 0.0244(6) 0.0061(5) 0.0075(5) -0.0012(5)
    O3 0.0214(6) 0.0304(7) 0.0197(6) -0.0022(5) 0.0010(5) 0.0021(5)
    C1 0.0199(8) 0.0188(8) 0.0210(8) -0.0010(6) 0.0075(6) 0.0012(6)
    C2 0.0217(8) 0.0164(8) 0.0191(8) -0.0019(6) 0.0070(6) 0.0010(6)
    C3 0.0208(8) 0.0205(8) 0.0243(9) 0.0004(6) 0.0082(7) 0.0021(7)
    C4 0.0210(8) 0.0231(9) 0.0258(9) -0.0016(7) 0.0021(7) 0.0047(7)
    C5 0.0287(9) 0.0231(9) 0.0188(8) -0.0032(7) 0.0022(7) 0.0013(7)
    C6 0.0254(8) 0.0193(8) 0.0195(8) -0.0009(7) 0.0066(6) -0.0001(7)
    C7 0.0212(8) 0.0161(8) 0.0194(8) -0.0021(6) 0.0072(6) 0.0019(6)
    C8 0.0226(8) 0.0172(8) 0.0190(8) -0.0014(6) 0.0071(6) 0.0010(6)
    C9 0.0200(8) 0.0184(8) 0.0191(8) 0.0018(6) 0.0032(6) -0.0019(6)
    C10 0.0194(8) 0.0205(8) 0.0213(9) -0.0021(6) 0.0068(6) -0.0010(6)
    C11 0.0244(8) 0.0202(8) 0.0181(8) -0.0001(6) 0.0064(6) 0.0005(6)
    C12 0.0203(8) 0.0174(8) 0.0204(8) 0.0023(6) 0.0028(6) -0.0024(6)
    C13 0.0196(8) 0.0217(9) 0.0238(9) -0.0002(7) 0.0075(6) -0.0003(7)
    C14 0.0237(8) 0.0211(8) 0.0200(8) -0.0004(7) 0.0078(6) 0.0012(6)
    C15 0.0291(9) 0.0274(10) 0.0196(9) -0.0009(7) 0.0017(7) 0.0022(7)
loop_
    _geom_bond_atom_site_label_1
    _geom_bond_atom_site_label_2
    _geom_bond_site_symmetry_2
    _geom_bond_distance
    _geom_bond_publ_flag
    N1 C1 . 1.4034(19) ?
    N1 C8 . 1.409(2) ?
    N1 C9 . 1.435(2) ?
    O1 C1 . 1.2114(19) ?
    O2 C8 . 1.2080(18) ?
    O3 C12 . 1.3699(19) ?
    O3 C15 . 1.4232(19) ?
    C1 C2 . 1.487(2) ?
    C2 C3 . 1.381(2) ?
    C2 C7 . 1.389(2) ?
    C3 C4 . 1.392(2) ?
    C3 H3 . 0.9500 ?
    C4 C5 . 1.392(2) ?
    C4 H4 . 0.9500 ?
    C5 C6 . 1.393(2) ?
    C5 H5 . 0.9500 ?
    C6 C7 . 1.379(2) ?
    C6 H6 . 0.9500 ?
    C7 C8 . 1.483(2) ?
    C9 C10 . 1.383(2) ?
    C9 C14 . 1.390(2) ?
    C10 C11 . 1.388(2) ?
    C10 H10 . 0.9500 ?
    C11 C12 . 1.391(2) ?
    C11 H11 . 0.9500 ?
    C12 C13 . 1.393(2) ?
    C13 C14 . 1.377(2) ?
    C13 H13 . 0.9500 ?
    C14 H14 . 0.9500 ?
    C15 H15A . 0.9800 ?
    C15 H15B . 0.9800 ?
    C15 H15C . 0.9800 ?
loop_
    _geom_angle_atom_site_label_1
    _geom_angle_atom_site_label_2
    _geom_angle_atom_site_label_3
    _geom_angle_site_symmetry_1
    _geom_angle_site_symmetry_3
    _geom_angle
    _geom_angle_publ_flag
    C1 N1 C8 . . 111.27(13) ?
    C1 N1 C9 . . 125.17(13) ?
    C8 N1 C9 . . 123.54(13) ?
    C12 O3 C15 . . 118.08(12) ?
    O1 C1 N1 . . 125.74(15) ?
    O1 C1 C2 . . 128.24(15) ?
    N1 C1 C2 . . 106.02(13) ?
    C3 C2 C7 . . 121.28(15) ?
    C3 C2 C1 . . 130.39(14) ?
    C7 C2 C1 . . 108.33(14) ?
    C2 C3 C4 . . 117.47(15) ?
    C2 C3 H3 . . 121.3 ?
    C4 C3 H3 . . 121.3 ?
    C3 C4 C5 . . 121.23(15) ?
    C3 C4 H4 . . 119.4 ?
    C5 C4 H4 . . 119.4 ?
    C4 C5 C6 . . 120.88(16) ?
    C4 C5 H5 . . 119.6 ?
    C6 C5 H5 . . 119.6 ?
    C7 C6 C5 . . 117.48(15) ?
    C7 C6 H6 . . 121.3 ?
    C5 C6 H6 . . 121.3 ?
    C6 C7 C2 . . 121.64(15) ?
    C6 C7 C8 . . 130.11(14) ?
    C2 C7 C8 . . 108.24(14) ?
    O2 C8 N1 . . 125.32(15) ?
    O2 C8 C7 . . 128.56(15) ?
    N1 C8 C7 . . 106.11(13) ?
    C10 C9 C14 . . 120.42(15) ?
    C10 C9 N1 . . 120.41(14) ?
    C14 C9 N1 . . 119.17(14) ?
    C9 C10 C11 . . 120.29(14) ?
    C9 C10 H10 . . 119.9 ?
    C11 C10 H10 . . 119.9 ?
    C10 C11 C12 . . 119.05(15) ?
    C10 C11 H11 . . 120.5 ?
    C12 C11 H11 . . 120.5 ?
    O3 C12 C11 . . 124.43(14) ?
    O3 C12 C13 . . 115.03(14) ?
    C11 C12 C13 . . 120.53(15) ?
    C14 C13 C12 . . 119.94(14) ?
    C14 C13 H13 . . 120.0 ?
    C12 C13 H13 . . 120.0 ?
    C13 C14 C9 . . 119.75(15) ?
    C13 C14 H14 . . 120.1 ?
    C9 C14 H14 . . 120.1 ?
    O3 C15 H15A . . 109.5 ?
    O3 C15 H15B . . 109.5 ?
    H15A C15 H15B . . 109.5 ?
    O3 C15 H15C . . 109.5 ?
    H15A C15 H15C . . 109.5 ?
    H15B C15 H15C . . 109.5 ?
loop_
    _geom_torsion_atom_site_label_1
    _geom_torsion_atom_site_label_2
    _geom_torsion_atom_site_label_3
    _geom_torsion_atom_site_label_4
    _geom_torsion_site_symmetry_1
    _geom_torsion_site_symmetry_2
    _geom_torsion_site_symmetry_3
    _geom_torsion_site_symmetry_4
    _geom_torsion
    _geom_torsion_publ_flag
    C8 N1 C1 O1 . . . . -179.83(16) ?
    C9 N1 C1 O1 . . . . -1.1(3) ?
    C8 N1 C1 C2 . . . . -0.56(17) ?
    C9 N1 C1 C2 . . . . 178.14(14) ?
    O1 C1 C2 C3 . . . . -0.9(3) ?
    N1 C1 C2 C3 . . . . 179.88(16) ?
    O1 C1 C2 C7 . . . . 178.63(16) ?
    N1 C1 C2 C7 . . . . -0.62(17) ?
    C7 C2 C3 C4 . . . . 0.1(2) ?
    C1 C2 C3 C4 . . . . 179.55(16) ?
    C2 C3 C4 C5 . . . . -1.0(2) ?
    C3 C4 C5 C6 . . . . 1.0(3) ?
    C4 C5 C6 C7 . . . . -0.1(2) ?
    C5 C6 C7 C2 . . . . -0.9(2) ?
    C5 C6 C7 C8 . . . . 178.91(16) ?
    C3 C2 C7 C6 . . . . 0.9(2) ?
    C1 C2 C7 C6 . . . . -178.69(14) ?
    C3 C2 C7 C8 . . . . -178.96(14) ?
    C1 C2 C7 C8 . . . . 1.49(17) ?
    C1 N1 C8 O2 . . . . -177.28(15) ?
    C9 N1 C8 O2 . . . . 4.0(2) ?
    C1 N1 C8 C7 . . . . 1.44(17) ?
    C9 N1 C8 C7 . . . . -177.28(14) ?
    C6 C7 C8 O2 . . . . -2.9(3) ?
    C2 C7 C8 O2 . . . . 176.86(16) ?
    C6 C7 C8 N1 . . . . 178.40(16) ?
    C2 C7 C8 N1 . . . . -1.81(17) ?
    C1 N1 C9 C10 . . . . 55.6(2) ?
    C8 N1 C9 C10 . . . . -125.84(17) ?
    C1 N1 C9 C14 . . . . -125.02(17) ?
    C8 N1 C9 C14 . . . . 53.5(2) ?
    C14 C9 C10 C11 . . . . 0.1(2) ?
    N1 C9 C10 C11 . . . . 179.42(14) ?
    C9 C10 C11 C12 . . . . -1.4(2) ?
    C15 O3 C12 C11 . . . . 2.2(2) ?
    C15 O3 C12 C13 . . . . -178.34(14) ?
    C10 C11 C12 O3 . . . . -179.02(14) ?
    C10 C11 C12 C13 . . . . 1.6(2) ?
    O3 C12 C13 C14 . . . . -179.87(14) ?
    C11 C12 C13 C14 . . . . -0.4(2) ?
    C12 C13 C14 C9 . . . . -0.9(2) ?
    C10 C9 C14 C13 . . . . 1.1(2) ?
    N1 C9 C14 C13 . . . . -178.24(14) ?
