# Supplementary material for: N-(4-Methoxy­phen­yl)phthalimide
Source: Acta Crystallogr Sect E Struct Rep Online. 2009 Aug 22;65(Pt 9):o2219. doi: 10.1107/S1600536809032838 (PMC2970078; doi:10.1107/S1600536809032838)
Supplement: Supplementary file 2 [file e-65-o2219-Isup2.hkl]

# 
# h,k,l, Fc-squared, Fo-squared, sigma(Fo-squared) and status flag 
# 
data_I
_shelx_title '  P21/c' 
_shelx_refln_list_code          4 
_shelx_F_calc_maximum      145.85 
_exptl_crystal_F_000       528.00 
_reflns_d_resolution_high  0.7696 
 
loop_ 
 _symmetry_equiv_pos_as_xyz 
 'x, y, z' 
 '-x, y+1/2, -z+1/2' 
 '-x, -y, -z' 
 'x, -y-1/2, z-1/2' 
 
_cell_length_a    18.6152 
_cell_length_b     3.8502 
_cell_length_c    16.3125 
_cell_angle_alpha  90.000 
_cell_angle_beta   96.704 
_cell_angle_gamma  90.000 
 
_shelx_F_squared_multiplier     1.000 
 
loop_ 
 _refln_index_h 
 _refln_index_k 
 _refln_index_l 
 _refln_F_squared_calc 
 _refln_F_squared_meas 
 _refln_F_squared_sigma 
 _refln_observed_status 
   1   0   0       63.48       -2.73      2.28 o 
   2   0   0     4563.52     4330.16     74.19 o 
   3   0   0      126.43      114.59      2.88 o 
   4   0   0     1653.22     1578.13     16.26 o 
   5   0   0       55.75       83.76      4.25 o 
   6   0   0      795.86      725.99     12.56 o 
   7   0   0     5604.64     5393.09     62.54 o 
   8   0   0      412.09      397.64      9.87 o 
   9   0   0      375.75      413.14     10.49 o 
  10   0   0     1408.40     1362.69     22.27 o 
  11   0   0      329.48      346.52     13.37 o 
  12   0   0       80.18       75.13      4.20 o 
  13   0   0      315.64      340.61      8.11 o 
  14   0   0       24.35       30.12      3.86 o 
  15   0   0      302.26      295.82      8.18 o 
  16   0   0        6.59       11.97      7.60 o 
  17   0   0       35.61       26.87      9.01 o 
  18   0   0      272.84      271.05     19.24 o 
  19   0   0      364.05      376.85     22.74 o 
  20   0   0       18.72       20.39      9.36 o 
  21   0   0        1.07       -1.07      4.97 o 
  22   0   0       44.24       42.42      8.23 o 
  23   0   0      104.38      119.45     11.42 o 
  24   0   0        6.60        3.57      6.40 o 
   1   1   0    21272.27    20020.10    112.27 o 
   2   1   0      546.90      550.30      6.65 o 
   3   1   0     4598.37     4467.58     30.01 o 
   4   1   0      741.37      742.78      7.07 o 
   5   1   0      297.08      277.90      5.23 o 
   6   1   0      120.91      118.07      3.91 o 
   7   1   0       52.18       63.31      3.56 o 
   8   1   0      215.17      230.45      5.16 o 
   9   1   0      488.98      494.01      8.54 o 
  10   1   0        2.28        6.83      4.19 o 
  11   1   0      357.83      354.79      7.83 o 
  12   1   0       21.09       36.79      3.85 o 
  13   1   0        0.01        1.42      2.42 o 
  14   1   0       66.70       58.89      4.48 o 
  15   1   0       32.86       33.06      3.39 o 
  16   1   0       15.21       15.17      3.38 o 
  17   1   0      473.67      471.45      9.62 o 
  18   1   0       90.39       93.94      5.22 o 
  19   1   0       32.46       30.62      4.53 o 
  20   1   0       88.55      104.27      6.91 o 
  21   1   0        7.95       18.37      4.47 o 
  22   1   0       99.57      120.89      7.82 o 
  23   1   0       62.64       79.13     10.04 o 
   0   2   0        3.55       -2.98      2.27 o 
   1   2   0        0.05       -1.85      1.60 o 
   2   2   0      423.23      423.31      6.07 o 
   3   2   0        6.88       10.86      2.32 o 
   4   2   0       91.59      106.78      4.35 o 
   5   2   0      546.30      552.63      7.47 o 
   6   2   0      309.47      317.99      5.62 o 
   7   2   0      416.90      395.22      6.20 o 
   8   2   0       40.82       50.86      4.09 o 
   9   2   0        1.87        1.00      2.61 o 
  10   2   0       48.45       52.33      4.36 o 
  11   2   0       45.69       43.76      3.89 o 
  12   2   0       37.82       37.77      3.94 o 
  13   2   0        0.85       -0.42      2.61 o 
  14   2   0       28.89       30.57      3.89 o 
  15   2   0       31.32       27.10      3.96 o 
  16   2   0      246.10      231.98      9.73 o 
  17   2   0      101.59       94.37      6.33 o 
  18   2   0       97.95       86.19      6.23 o 
  19   2   0      169.99      168.26     15.84 o 
  20   2   0        2.45        0.30      3.61 o 
  21   2   0        7.41       15.80      6.55 o 
  22   2   0       14.89       13.47      6.49 o 
   1   3   0       68.79       76.55      4.16 o 
   2   3   0      168.78      169.37      5.31 o 
   3   3   0       36.11       34.25      3.55 o 
   4   3   0       61.58       63.92      4.57 o 
   5   3   0       11.96        7.74      2.83 o 
   6   3   0       36.17       42.43      3.76 o 
   7   3   0       22.36       23.12      5.13 o 
   8   3   0        8.02        8.42      3.67 o 
   9   3   0      142.41      132.46      7.00 o 
  10   3   0       32.30       33.84      4.82 o 
  11   3   0      600.56      589.22     13.03 o 
  12   3   0        4.77       13.61      4.18 o 
  13   3   0      100.66       88.75     10.07 o 
  14   3   0       16.56       16.03      4.40 o 
  15   3   0       50.16       44.27      5.45 o 
  16   3   0       25.06       15.78      5.47 o 
  17   3   0        1.93       -0.15      4.72 o 
  18   3   0       93.53       70.27      9.29 o 
  19   3   0       10.77       10.14      5.74 o 
   0   4   0       92.32       98.54      8.91 o 
   1   4   0       41.39       36.54      4.11 o 
   2   4   0       10.08        5.29      3.27 o 
   3   4   0        1.27        2.16      3.10 o 
   4   4   0       23.21       21.42      4.10 o 
   5   4   0       55.93       56.99      4.98 o 
   6   4   0       15.92       16.07      4.33 o 
   7   4   0       66.96       73.26     10.42 o 
   8   4   0       35.61       32.85      6.67 o 
   9   4   0      210.63      197.51     11.07 o 
  10   4   0        9.18        9.81      5.77 o 
  11   4   0       54.21       39.27      6.99 o 
  12   4   0       19.08       16.64      6.19 o 
  13   4   0       18.73       22.43     10.82 o 
  14   4   0       26.27       27.48      7.02 o 
 -23   1   1       29.03       28.81      6.24 o 
 -22   1   1        1.49       -1.19      3.47 o 
 -21   1   1        4.66        0.10      5.53 o 
 -20   1   1       41.48       53.64      7.01 o 
 -19   1   1       81.79       84.82      6.08 o 
 -18   1   1       36.89       35.21      3.85 o 
 -17   1   1      113.86      117.45      5.44 o 
 -16   1   1      625.74      631.37     10.78 o 
 -15   1   1        1.66        3.95      2.41 o 
 -14   1   1      787.51      767.96     12.50 o 
 -13   1   1      719.65      712.44     10.53 o 
 -12   1   1       53.24       56.83      3.31 o 
 -11   1   1      123.80      134.01      4.70 o 
 -10   1   1      384.17      403.00      7.24 o 
  -9   1   1      889.18      899.62     10.93 o 
  -8   1   1      354.93      372.22      7.33 o 
  -7   1   1      191.48      165.75      4.98 o 
  -6   1   1      561.50      550.75      8.31 o 
  -5   1   1      344.53      353.63      7.41 o 
  -4   1   1     1269.91     1283.45     13.89 o 
  -3   1   1    21253.52    20284.97    154.67 o 
  -2   1   1      118.83      123.30      3.71 o 
  -1   1   1     3514.50     3401.17     26.71 o 
   0   1   1      282.37      251.98      3.48 o 
   1   1   1      490.64      450.39      5.71 o 
   2   1   1        0.29       -0.95      1.03 o 
   3   1   1     1742.88     1644.68     13.78 o 
   4   1   1     4188.81     3971.43     26.26 o 
   5   1   1       72.69       69.42      3.92 o 
   6   1   1      722.60      715.49      8.61 o 
   7   1   1       77.01       74.63      3.40 o 
   8   1   1      268.05      273.47      6.10 o 
   9   1   1       93.32      100.85      4.28 o 
  10   1   1      441.59      406.88      8.06 o 
  11   1   1      164.52      157.21      5.55 o 
  12   1   1       98.06      100.17      4.99 o 
  13   1   1       84.20       82.98      4.88 o 
  14   1   1       92.90       98.15      5.39 o 
  15   1   1       45.70       43.81      4.32 o 
  16   1   1        0.82        0.26      2.62 o 
  17   1   1      260.49      263.54      8.70 o 
  18   1   1      484.71      490.13     10.22 o 
  19   1   1        2.52        9.70      4.34 o 
  20   1   1      107.81      104.80      6.89 o 
  21   1   1        3.44        1.21      4.13 o 
  22   1   1       45.19       47.31      7.06 o 
  23   1   1       35.49       57.64      7.33 o 
 -22   2   1       54.85       67.35     12.63 o 
 -21   2   1       47.14       48.05     13.16 o 
 -20   2   1      350.57      372.50     32.27 o 
 -19   2   1       58.84       50.22      5.46 o 
 -18   2   1       27.84       21.24      4.24 o 
 -17   2   1       20.85       25.25      3.74 o 
 -16   2   1       15.54       17.85      3.41 o 
 -15   2   1      582.54      549.82     11.76 o 
 -14   2   1      171.50      185.88      6.45 o 
 -13   2   1      140.25      124.15      5.35 o 
 -12   2   1      500.54      514.35     11.89 o 
 -11   2   1      486.87      471.58     11.31 o 
 -10   2   1      116.39      127.35      5.94 o 
  -9   2   1       56.62       55.93      3.99 o 
  -8   2   1      343.08      335.85      6.00 o 
  -7   2   1       54.77       61.90      2.99 o 
  -6   2   1      190.13      193.87      5.39 o 
  -5   2   1     2460.94     2546.68     22.98 o 
  -4   2   1     1220.53     1255.68     18.70 o 
  -3   2   1      692.09      711.00      8.70 o 
  -2   2   1     3098.27     3147.82     23.78 o 
  -1   2   1        7.91        4.78      1.81 o 
   0   2   1      823.25      803.77      8.73 o 
   1   2   1       10.01        8.59      2.09 o 
   2   2   1        0.32        0.20      1.75 o 
   3   2   1      133.06      143.43      5.32 o 
   4   2   1      131.46      141.36      3.95 o 
   5   2   1      504.71      518.18      6.99 o 
   6   2   1       20.22       19.59      2.45 o 
   7   2   1      342.19      344.79      6.60 o 
   8   2   1       34.95       27.59      2.67 o 
   9   2   1        2.85        2.70      3.52 o 
  10   2   1        0.89        0.70      2.80 o 
  11   2   1        5.47        7.15      3.07 o 
  12   2   1      359.48      348.70      9.21 o 
  13   2   1      510.47      496.97     10.64 o 
  14   2   1       63.08       56.23      4.74 o 
  15   2   1      133.47      123.10      7.70 o 
  16   2   1       96.77       98.60      7.35 o 
  17   2   1        0.94       -2.89      3.64 o 
  18   2   1       19.51       21.15      4.32 o 
  19   2   1      154.31      163.53      8.77 o 
  20   2   1        7.39        7.47      4.24 o 
  21   2   1       34.36       33.36      6.29 o 
 -19   3   1      286.34      283.75     36.53 o 
 -18   3   1       30.35       30.06      6.73 o 
 -17   3   1       37.15       31.93      6.39 o 
 -16   3   1       47.80       34.83      6.45 o 
 -15   3   1       34.35       26.65      6.60 o 
 -14   3   1       27.64       19.23      6.65 o 
 -13   3   1       14.39       19.67      4.34 o 
 -12   3   1      717.66      699.25     14.26 o 
 -11   3   1       86.62       95.25      6.13 o 
 -10   3   1       59.68       62.76      4.87 o 
  -9   3   1       39.10       33.46      4.01 o 
  -8   3   1      103.08      102.37      5.40 o 
  -7   3   1      120.47      135.53      5.50 o 
  -6   3   1        1.33        2.28      2.34 o 
  -5   3   1        2.34       -3.16      2.46 o 
  -4   3   1      216.82      215.75      6.70 o 
  -3   3   1       64.97       76.76      4.23 o 
  -2   3   1       27.44       28.29      2.79 o 
  -1   3   1        4.21        3.50      2.26 o 
   0   3   1        0.00       -0.83      2.11 o 
   1   3   1        5.46        2.88      2.21 o 
   2   3   1      157.23      162.88      5.78 o 
   3   3   1      296.76      308.87      7.36 o 
   4   3   1        1.57       -3.85      3.40 o 
   5   3   1       99.64      107.34      5.20 o 
   6   3   1       52.88       62.12      5.40 o 
   7   3   1        8.18        5.15      3.52 o 
   8   3   1        2.87       -1.85      3.33 o 
   9   3   1      130.06      116.28      7.34 o 
  10   3   1       50.37       51.45     11.04 o 
  11   3   1       25.63       32.62      5.04 o 
  12   3   1      542.56      514.21     14.57 o 
  13   3   1       33.65       36.55      5.90 o 
  14   3   1       50.98       33.73      5.90 o 
  15   3   1       12.83       10.83      5.03 o 
  16   3   1       39.36       26.48      5.03 o 
  17   3   1        4.56        2.61      4.01 o 
  18   3   1       55.62       41.65     10.15 o 
  19   3   1        6.18        5.43      5.47 o 
 -14   4   1      197.66      170.14     11.49 o 
 -13   4   1       37.36       32.74      7.30 o 
 -12   4   1       87.88       74.35      8.48 o 
 -11   4   1       44.61       45.99      8.15 o 
 -10   4   1      250.50      238.81     17.25 o 
  -9   4   1       78.15       76.01      7.93 o 
  -8   4   1        9.70        4.35      5.12 o 
  -7   4   1        1.30        2.97      5.50 o 
  -6   4   1        6.53       13.62      4.91 o 
  -5   4   1       16.26       16.27      4.23 o 
  -4   4   1        1.79       -1.86      3.62 o 
  -3   4   1       65.63       60.50      7.17 o 
  -2   4   1        0.58       -2.33      2.70 o 
  -1   4   1        2.83        1.36      2.74 o 
   0   4   1       11.25       12.54      3.40 o 
   1   4   1        0.65        3.23      3.43 o 
   2   4   1       86.90       91.12      5.94 o 
   3   4   1       13.02       13.69      4.01 o 
   4   4   1      281.65      289.63      9.09 o 
   5   4   1      113.31      102.64      7.33 o 
   6   4   1        6.27       10.76      4.62 o 
   7   4   1        9.36        9.94      4.85 o 
   8   4   1      254.53      243.51      9.93 o 
   9   4   1      135.16      133.29      9.69 o 
  10   4   1       98.94       85.39      8.60 o 
  11   4   1       13.55       15.41      6.12 o 
  12   4   1        2.26        1.91      5.36 o 
  13   4   1      231.47      206.52     15.45 o 
  14   4   1        0.95        7.90      6.23 o 
 -24   0   2       19.22       24.01      7.73 o 
 -23   0   2       31.65       31.20     11.47 o 
 -22   0   2       44.69       47.11     12.54 o 
 -21   0   2       16.58       16.93      9.48 o 
 -20   0   2        2.08       -0.97      7.38 o 
 -19   0   2      147.40      158.63     16.73 o 
 -18   0   2       96.91      126.62     14.92 o 
 -17   0   2     1429.88     1477.65     44.24 o 
 -16   0   2      483.77      462.01     22.45 o 
 -15   0   2       93.06       97.13      6.02 o 
 -14   0   2       45.76       44.34      4.37 o 
 -13   0   2        0.04        0.14      2.10 o 
 -12   0   2      489.50      457.47      9.11 o 
 -11   0   2      111.34      115.76      4.71 o 
 -10   0   2      321.20      343.73      7.17 o 
  -9   0   2     1573.36     1640.24     18.49 o 
  -8   0   2      105.06      112.94      4.26 o 
  -7   0   2     3917.10     3889.89     36.33 o 
  -6   0   2      310.17      312.39      5.83 o 
  -5   0   2     4752.55     4444.25     40.05 o 
  -4   0   2     2156.17     1995.56     19.40 o 
  -3   0   2    16637.51    14950.03    155.28 o 
  -2   0   2     6319.35     5775.72     60.18 o 
  -1   0   2     4967.78     4630.03     35.40 o 
   0   0   2      131.94      127.64      5.23 o 
   1   0   2     2512.61     2335.99     27.04 o 
   2   0   2      921.98      918.78      9.80 o 
   3   0   2      878.49      846.66     12.30 o 
   4   0   2      295.01      268.32      6.34 o 
   5   0   2     2300.04     2147.10     26.76 o 
   6   0   2      375.68      372.26      8.61 o 
   7   0   2     4231.56     4340.08     50.86 o 
   8   0   2      261.51      277.05      8.36 o 
   9   0   2     1195.05     1149.09     25.35 o 
  10   0   2      343.68      398.99     10.94 o 
  11   0   2     1072.42     1197.98     21.35 o 
  12   0   2        1.83       -1.88      2.71 o 
  13   0   2       82.62       87.87      6.80 o 
  14   0   2     1382.80     1374.03     33.56 o 
  15   0   2     2914.15     2856.94     59.98 o 
  16   0   2       16.13       20.18     10.34 o 
  17   0   2     1506.70     1465.41     38.68 o 
  18   0   2      457.80      465.90     12.93 o 
  19   0   2        8.82        7.46      5.45 o 
  20   0   2       50.93       55.32     11.72 o 
  21   0   2      163.46      183.98     12.92 o 
  22   0   2      237.06      261.83     14.53 o 
  23   0   2       73.07       82.88     10.57 o 
 -23   1   2       23.12       25.09      6.10 o 
 -22   1   2       35.62       38.31      6.34 o 
 -21   1   2       28.67       24.25      7.63 o 
 -20   1   2       45.48       46.74      6.35 o 
 -19   1   2      186.91      177.49      8.04 o 
 -18   1   2      145.29      144.50      6.07 o 
 -17   1   2       50.79       44.12      3.91 o 
 -16   1   2        0.09       -2.77      2.18 o 
 -15   1   2       50.01       60.46      4.02 o 
 -14   1   2      569.70      523.48      8.49 o 
 -13   1   2       13.21       16.46      2.50 o 
 -12   1   2      118.70      128.61      4.39 o 
 -11   1   2       93.59      114.94      4.06 o 
 -10   1   2        0.43        2.54      1.69 o 
  -9   1   2     1022.02     1027.62     13.83 o 
  -8   1   2     1569.85     1636.71     15.54 o 
  -7   1   2        0.14       -2.18      2.33 o 
  -6   1   2       80.84       94.64      4.62 o 
  -5   1   2      125.72      120.68      3.22 o 
  -4   1   2      386.42      394.32      5.04 o 
  -3   1   2     4498.41     4374.70     26.38 o 
  -2   1   2    16353.92    15832.00     87.53 o 
  -1   1   2     1979.35     1927.17     15.84 o 
   0   1   2       10.40       15.66      1.47 o 
   1   1   2     1003.47      990.77      8.96 o 
   2   1   2        1.26       -0.67      1.46 o 
   3   1   2      214.69      178.00      3.46 o 
   4   1   2      168.37      164.37      3.32 o 
   5   1   2      459.93      460.00      4.81 o 
   6   1   2      139.85      124.06      3.20 o 
   7   1   2       25.44       38.00      2.70 o 
   8   1   2      214.37      218.40      6.23 o 
   9   1   2      481.75      509.31      8.81 o 
  10   1   2      761.25      821.19     13.07 o 
  11   1   2      407.07      416.19      8.59 o 
  12   1   2       22.55       38.41      3.66 o 
  13   1   2        2.58        8.59      2.84 o 
  14   1   2      171.20      180.36      6.79 o 
  15   1   2        7.33        3.27      3.67 o 
  16   1   2     1027.73     1039.00     16.71 o 
  17   1   2      470.04      464.24     11.27 o 
  18   1   2       19.52       18.11      4.01 o 
  19   1   2       52.94       63.46      6.54 o 
  20   1   2       26.03       28.03      8.92 o 
  21   1   2       43.86       53.35      6.80 o 
  22   1   2        8.59       11.58      4.94 o 
  23   1   2       91.39       96.49      8.66 o 
 -22   2   2      186.17      208.11     25.65 o 
 -21   2   2       11.14        3.85      6.51 o 
 -20   2   2      128.33      130.40     25.19 o 
 -19   2   2      201.03      210.84      9.99 o 
 -18   2   2      111.53       82.23      5.78 o 
 -17   2   2       54.74       52.66      4.43 o 
 -16   2   2      235.90      197.63      6.83 o 
 -15   2   2      287.58      266.88      7.49 o 
 -14   2   2       88.66       92.15      4.65 o 
 -13   2   2        0.00       -0.88      2.13 o 
 -12   2   2        0.97        2.13      2.61 o 
 -11   2   2      107.54      112.97      7.35 o 
 -10   2   2      127.18      140.75      6.93 o 
  -9   2   2       77.04       73.13      7.24 o 
  -8   2   2       43.24       45.42      3.70 o 
  -7   2   2       18.13       18.78      2.90 o 
  -6   2   2      728.16      737.05     10.40 o 
  -5   2   2        4.02        4.57      2.54 o 
  -4   2   2        0.13        1.71      1.47 o 
  -3   2   2     1062.53     1069.17     11.16 o 
  -2   2   2     2750.86     2709.05     21.43 o 
  -1   2   2      738.77      732.71      8.09 o 
   0   2   2       12.53        9.02      1.77 o 
   1   2   2        3.56        2.48      1.80 o 
   2   2   2        2.39        4.12      2.18 o 
   3   2   2       88.48       95.72      4.48 o 
   4   2   2        1.36        0.89      1.77 o 
   5   2   2      144.69      149.45      4.63 o 
   6   2   2      103.29      117.85      3.73 o 
   7   2   2       36.66       31.43      2.35 o 
   8   2   2       39.55       40.12      3.25 o 
   9   2   2      488.06      482.31     11.51 o 
  10   2   2       13.88       17.58      2.89 o 
  11   2   2        0.95        3.96      2.58 o 
  12   2   2       66.72       58.98      4.50 o 
  13   2   2       79.93       84.26      6.47 o 
  14   2   2      105.02      108.40      7.30 o 
  15   2   2       12.08        7.21      3.88 o 
  16   2   2      191.54      205.26     14.05 o 
  17   2   2       13.44        4.89      4.12 o 
  18   2   2        1.87        1.78      3.99 o 
  19   2   2       18.43       11.91      8.26 o 
  20   2   2      309.92      370.17     14.22 o 
  21   2   2      181.46      214.38     19.52 o 
 -19   3   2        0.96        5.16      5.56 o 
 -18   3   2       93.58       98.99      8.89 o 
 -17   3   2       41.79       21.76      6.06 o 
 -16   3   2       26.22       21.53      5.85 o 
 -15   3   2      113.21       94.53     13.16 o 
 -14   3   2       10.79       19.47      5.45 o 
 -13   3   2      117.11       98.24      7.98 o 
 -12   3   2       76.04       73.25      7.16 o 
 -11   3   2      121.52       99.65      9.10 o 
 -10   3   2       43.63       42.92      4.66 o 
  -9   3   2        3.31       -0.86      2.59 o 
  -8   3   2      126.23      134.09      6.30 o 
  -7   3   2       80.44       85.49      5.29 o 
  -6   3   2      295.52      290.26      7.81 o 
  -5   3   2      349.05      337.43     11.31 o 
  -4   3   2       28.30       39.94      3.50 o 
  -3   3   2       22.89       22.24      2.64 o 
  -2   3   2        5.75        7.28      2.27 o 
  -1   3   2       51.62       64.38      3.35 o 
   0   3   2       52.64       64.48      3.97 o 
   1   3   2      156.81      153.94      4.84 o 
   2   3   2       37.68       37.26      3.10 o 
   3   3   2      160.80      172.53      4.92 o 
   4   3   2      150.87      163.25      5.44 o 
   5   3   2        0.91        3.58      2.53 o 
   6   3   2      320.71      338.72      7.81 o 
   7   3   2        3.98        2.24      3.54 o 
   8   3   2        6.05        2.83      3.50 o 
   9   3   2       85.15       85.41      7.09 o 
  10   3   2        2.26        9.33      4.01 o 
  11   3   2       65.04       62.95      6.30 o 
  12   3   2       83.16       73.85      6.44 o 
  13   3   2        2.00        2.85      4.33 o 
  14   3   2        0.21        0.00      4.25 o 
  15   3   2        0.72        1.67      4.43 o 
  16   3   2        0.11       -2.42      4.43 o 
  17   3   2       15.19       17.03      6.11 o 
  18   3   2       25.26       22.21      6.27 o 
 -14   4   2        2.19        5.20      7.01 o 
 -13   4   2        0.34       -0.44      5.44 o 
 -12   4   2       61.56       47.00      7.36 o 
 -11   4   2        0.76        2.30      5.04 o 
 -10   4   2        7.32        8.67      7.59 o 
  -9   4   2       75.68       80.88      8.05 o 
  -8   4   2      156.30      151.00      9.67 o 
  -7   4   2        4.22        6.16      5.05 o 
  -6   4   2       39.48       45.30      5.99 o 
  -5   4   2       35.91       37.53      5.62 o 
  -4   4   2        5.40        0.72      4.60 o 
  -3   4   2       15.72       12.12      4.45 o 
  -2   4   2      400.86      447.59     13.89 o 
  -1   4   2        6.21        7.75      3.86 o 
   0   4   2       12.51       14.01      4.08 o 
   1   4   2       96.47      113.64      6.38 o 
   2   4   2       21.22       18.40      4.21 o 
   3   4   2        1.62        0.62      3.51 o 
   4   4   2       43.11       46.09      5.53 o 
   5   4   2        1.14       -2.14      4.37 o 
   6   4   2       41.34       37.11      6.35 o 
   7   4   2        1.79       -0.96      4.62 o 
   8   4   2        3.52        1.65      4.76 o 
   9   4   2       27.43       18.84      5.44 o 
  10   4   2       67.74       67.77      7.23 o 
  11   4   2        5.54       11.18      5.94 o 
  12   4   2        0.03       -3.96      6.57 o 
  13   4   2        3.72       -4.20     13.37 o 
 -23   1   3       23.85       38.07      6.64 o 
 -22   1   3        0.04       -2.26      4.04 o 
 -21   1   3        5.03        5.10      4.15 o 
 -20   1   3      229.91      217.54     12.39 o 
 -19   1   3      193.44      188.08      8.07 o 
 -18   1   3       68.04       64.52      4.56 o 
 -17   1   3       39.52       44.28      3.91 o 
 -16   1   3       44.86       48.41      3.60 o 
 -15   1   3       69.56       75.48      4.39 o 
 -14   1   3        0.79        2.65      2.13 o 
 -13   1   3        1.50       -0.36      1.89 o 
 -12   1   3       97.04      105.83      4.11 o 
 -11   1   3       14.50       11.73      2.17 o 
 -10   1   3      844.14      809.97     10.41 o 
  -9   1   3      121.31      124.25      5.10 o 
  -8   1   3       85.10       69.59      2.77 o 
  -7   1   3      902.05      930.14      9.00 o 
  -6   1   3     1325.99     1369.18     12.87 o 
  -5   1   3       23.30       26.92      3.31 o 
  -4   1   3      618.18      616.17      5.89 o 
  -3   1   3       76.39       79.47      2.86 o 
  -2   1   3    13026.14    12390.47     74.50 o 
  -1   1   3      518.05      486.32      5.51 o 
   0   1   3     1936.42     1901.54     15.95 o 
   1   1   3      618.03      585.30      7.25 o 
   2   1   3      398.68      399.86      5.83 o 
   3   1   3       23.44       22.16      2.30 o 
   4   1   3      518.00      513.78      6.05 o 
   5   1   3      931.98      885.13      7.62 o 
   6   1   3     2846.98     2809.02     20.99 o 
   7   1   3      282.95      303.04      5.00 o 
   8   1   3      465.11      501.29      7.06 o 
   9   1   3       83.16       88.79      3.51 o 
  10   1   3      763.53      781.62     11.82 o 
  11   1   3       35.48       28.27      3.70 o 
  12   1   3      110.83      112.48      5.40 o 
  13   1   3      332.97      343.26     12.47 o 
  14   1   3      199.96      188.92     10.25 o 
  15   1   3      245.68      251.48      8.11 o 
  16   1   3       30.25       29.80      4.50 o 
  17   1   3      149.85      160.31      7.47 o 
  18   1   3      242.55      261.63      9.04 o 
  19   1   3       63.78       73.62      6.99 o 
  20   1   3      118.92      137.38      9.11 o 
  21   1   3       54.27       83.10      7.73 o 
  22   1   3       26.34       25.25      5.84 o 
 -22   2   3      248.23      241.75     20.03 o 
 -21   2   3        1.02       -0.62      5.98 o 
 -20   2   3        5.54        6.42      3.94 o 
 -19   2   3      225.20      206.00     11.07 o 
 -18   2   3        4.26        3.39      3.47 o 
 -17   2   3        1.65       -0.74      2.61 o 
 -16   2   3        0.01        2.67      2.65 o 
 -15   2   3       44.80       35.85      3.55 o 
 -14   2   3      308.71      303.06      7.16 o 
 -13   2   3      456.57      430.69     10.82 o 
 -12   2   3       75.26       78.46      5.61 o 
 -11   2   3        3.14        2.96      2.33 o 
 -10   2   3       42.05       51.23      3.71 o 
  -9   2   3      103.46      104.31      7.22 o 
  -8   2   3        1.16        1.67      2.22 o 
  -7   2   3      499.67      561.70      7.95 o 
  -6   2   3      215.82      208.99      5.44 o 
  -5   2   3     5915.16     5936.84     40.35 o 
  -4   2   3     1322.68     1362.80     11.87 o 
  -3   2   3       39.62       55.22      2.63 o 
  -2   2   3      671.86      653.60      7.45 o 
  -1   2   3     1259.54     1266.92     12.93 o 
   0   2   3       52.03       43.15      2.61 o 
   1   2   3      259.59      251.19      4.95 o 
   2   2   3      305.55      307.69      5.38 o 
   3   2   3        6.93        6.16      2.27 o 
   4   2   3      388.57      404.79      7.19 o 
   5   2   3       14.92       12.29      2.33 o 
   6   2   3       63.63       65.54      3.12 o 
   7   2   3       33.04       42.57      4.28 o 
   8   2   3       67.64       81.35      4.18 o 
   9   2   3     1244.81     1245.04     14.81 o 
  10   2   3      657.30      662.44     12.89 o 
  11   2   3      427.23      416.08     10.44 o 
  12   2   3       39.39       39.17      5.09 o 
  13   2   3      105.05      100.97      7.05 o 
  14   2   3       47.25       43.94      5.58 o 
  15   2   3       19.04       18.30      4.76 o 
  16   2   3      165.20      153.98      9.04 o 
  17   2   3        0.74        4.83      4.01 o 
  18   2   3       30.17       25.06      6.34 o 
  19   2   3       43.08       49.82      6.77 o 
  20   2   3       62.63      100.47      8.60 o 
  21   2   3        0.62        0.74      4.30 o 
 -19   3   3       10.40       21.42      6.24 o 
 -18   3   3       61.25       59.09     14.55 o 
 -17   3   3      114.17      103.78     10.73 o 
 -16   3   3        0.12        0.56      4.61 o 
 -15   3   3      217.92      205.36     10.69 o 
 -14   3   3       32.93       34.46      6.86 o 
 -13   3   3        2.21       -4.40      3.77 o 
 -12   3   3      227.86      203.91     17.12 o 
 -11   3   3      245.23      222.70     15.33 o 
 -10   3   3       13.57        8.97      5.70 o 
  -9   3   3        5.41        1.74      3.85 o 
  -8   3   3       29.36       23.10      3.66 o 
  -7   3   3       31.21       33.68      3.53 o 
  -6   3   3     1037.07     1018.70     12.66 o 
  -5   3   3     1495.55     1476.97     15.63 o 
  -4   3   3      556.51      537.27      7.73 o 
  -3   3   3        8.34        6.41      2.15 o 
  -2   3   3      180.67      199.51      5.83 o 
  -1   3   3      253.36      256.33      5.76 o 
   0   3   3       67.57       82.96      4.28 o 
   1   3   3      191.01      196.76      5.62 o 
   2   3   3      926.58      953.99     11.10 o 
   3   3   3      211.00      222.67      6.19 o 
   4   3   3        0.19       -3.61      2.40 o 
   5   3   3       52.35       63.87      7.12 o 
   6   3   3       28.60       32.61      3.74 o 
   7   3   3       38.65       41.13      5.07 o 
   8   3   3       74.13       85.60      6.32 o 
   9   3   3      163.29      142.19     10.07 o 
  10   3   3       31.19       17.77      4.80 o 
  11   3   3      402.09      387.22     11.36 o 
  12   3   3        7.77        3.67      4.26 o 
  13   3   3        0.78        3.16      3.88 o 
  14   3   3        0.34       -1.13      4.18 o 
  15   3   3       28.32       20.84      5.60 o 
  16   3   3        2.84       -0.04      4.64 o 
  17   3   3       80.21       92.95     15.32 o 
  18   3   3       24.03       19.07      6.06 o 
 -14   4   3       37.00       34.53      7.21 o 
 -13   4   3        0.02        8.16      5.98 o 
 -12   4   3       22.41       13.59      5.80 o 
 -11   4   3        4.23        4.31      5.50 o 
 -10   4   3       44.10       39.57      6.68 o 
  -9   4   3       19.09       12.90      5.54 o 
  -8   4   3      182.60      170.87     11.85 o 
  -7   4   3       49.60       48.41      5.72 o 
  -6   4   3       28.09       26.96      4.94 o 
  -5   4   3      363.64      359.25     19.07 o 
  -4   4   3       70.72       60.13      7.73 o 
  -3   4   3        2.33        1.39      5.28 o 
  -2   4   3      141.64      171.40      8.90 o 
  -1   4   3       11.73       19.70      4.40 o 
   0   4   3       76.58       79.98      5.98 o 
   1   4   3      259.59      244.94      9.20 o 
   2   4   3        1.17        0.44      3.56 o 
   3   4   3      229.47      248.33      8.22 o 
   4   4   3       13.90       13.01      5.73 o 
   5   4   3       10.85        6.42      4.92 o 
   6   4   3       77.93       61.45      6.77 o 
   7   4   3      123.13      118.00      8.17 o 
   8   4   3       28.20       18.61      5.57 o 
   9   4   3      141.48      126.96     12.97 o 
  10   4   3      224.93      208.32     14.49 o 
  11   4   3        4.79        2.90      5.29 o 
  12   4   3        0.30       -3.08      8.68 o 
  13   4   3        3.80       11.97      6.35 o 
 -24   0   4       70.44      104.93     17.29 o 
 -23   0   4       26.32       10.80     10.02 o 
 -22   0   4       26.38       25.37     11.11 o 
 -21   0   4       20.36       19.68      9.73 o 
 -20   0   4      148.21      126.26     15.93 o 
 -19   0   4        1.82        2.97      7.09 o 
 -18   0   4      442.72      456.24     24.08 o 
 -17   0   4      218.27      189.92     16.04 o 
 -16   0   4      543.04      499.79     23.67 o 
 -15   0   4      129.51      147.34     10.48 o 
 -14   0   4      156.57      159.88     10.28 o 
 -13   0   4      920.89      927.18     14.13 o 
 -12   0   4       15.76       10.74      3.12 o 
 -11   0   4     1121.98     1228.49     26.38 o 
 -10   0   4     3565.03     3639.06     36.24 o 
  -9   0   4      529.85      595.68      9.85 o 
  -8   0   4      801.41      838.58     11.77 o 
  -7   0   4       58.33       65.26      3.55 o 
  -6   0   4      476.16      460.88      7.85 o 
  -5   0   4     1896.34     1664.79     21.35 o 
  -4   0   4       10.52       13.17      2.57 o 
  -3   0   4     2285.51     2198.17     20.93 o 
  -2   0   4       31.80       35.72      3.26 o 
  -1   0   4      217.05      259.25      5.54 o 
   0   0   4      547.20      536.59      7.72 o 
   1   0   4       33.53       27.87      2.99 o 
   2   0   4     5397.64     5078.63     74.25 o 
   3   0   4      154.14      172.88      5.69 o 
   4   0   4     2224.83     2048.89     21.03 o 
   5   0   4       73.16       79.03      3.70 o 
   6   0   4      923.71      940.84     13.02 o 
   7   0   4     1617.11     1630.70     26.81 o 
   8   0   4     2727.98     3141.49     32.45 o 
   9   0   4      266.01      231.09      6.81 o 
  10   0   4      530.01      487.66     10.11 o 
  11   0   4       36.85       44.46      4.13 o 
  12   0   4      194.00      191.79      7.21 o 
  13   0   4      366.41      405.42     10.41 o 
  14   0   4     3885.97     3877.85     43.05 o 
  15   0   4        4.81        8.15      3.62 o 
  16   0   4       10.15        5.05      3.49 o 
  17   0   4      202.19      187.21      8.72 o 
  18   0   4      288.59      261.84     10.13 o 
  19   0   4       20.57       11.80      4.47 o 
  20   0   4       20.35       17.86      4.68 o 
  21   0   4        0.74       -4.04      5.26 o 
  22   0   4       19.91       14.69      6.90 o 
  23   0   4        8.12        7.58      8.72 o 
 -23   1   4        2.83        5.18      6.29 o 
 -22   1   4       10.54       11.99      6.77 o 
 -21   1   4       51.98       46.17      6.38 o 
 -20   1   4        7.72       11.64      4.61 o 
 -19   1   4       87.00       95.64      9.64 o 
 -18   1   4       42.01       31.42      9.04 o 
 -17   1   4      616.71      613.56     10.28 o 
 -16   1   4      592.14      561.85      9.35 o 
 -15   1   4      210.48      213.95      5.83 o 
 -14   1   4       53.05       54.58      3.54 o 
 -13   1   4       48.73       47.55      3.99 o 
 -12   1   4      286.11      307.55      6.15 o 
 -11   1   4        9.01        1.79      1.60 o 
 -10   1   4      510.86      556.74      7.24 o 
  -9   1   4      710.37      732.25      9.40 o 
  -8   1   4        5.28       11.39      2.07 o 
  -7   1   4     1337.45     1347.40     16.03 o 
  -6   1   4      112.03      111.34      4.10 o 
  -5   1   4        3.00        2.14      1.38 o 
  -4   1   4     1200.45     1216.33     11.83 o 
  -3   1   4      323.30      316.75      5.17 o 
  -2   1   4      137.55      132.05      5.55 o 
  -1   1   4      234.46      211.69      3.66 o 
   0   1   4     1337.32     1261.18     11.62 o 
   1   1   4      185.93      195.99      4.98 o 
   2   1   4       42.48       50.50      2.76 o 
   3   1   4        0.12       -0.04      1.69 o 
   4   1   4        4.79        3.66      1.26 o 
   5   1   4       73.23       77.32      2.73 o 
   6   1   4       34.18       31.83      2.19 o 
   7   1   4     1143.76     1259.63     11.89 o 
   8   1   4      384.10      395.09      6.11 o 
   9   1   4      331.51      372.48      6.47 o 
  10   1   4       28.82       35.60      2.81 o 
  11   1   4      124.67      136.46      4.55 o 
  12   1   4      342.31      338.76     10.06 o 
  13   1   4     1338.61     1298.73     17.79 o 
  14   1   4       22.43       36.26      4.18 o 
  15   1   4     1314.65     1260.50     18.50 o 
  16   1   4        1.80        0.35      2.95 o 
  17   1   4       38.38       46.63      5.78 o 
  18   1   4       14.35       12.74      5.26 o 
  19   1   4       11.79        0.19      3.64 o 
  20   1   4       52.71       51.94      6.70 o 
  21   1   4       22.14       25.53      5.68 o 
  22   1   4        1.40       -1.03      4.00 o 
 -22   2   4        8.32       10.93      7.32 o 
 -21   2   4       13.38       21.12      6.68 o 
 -20   2   4      113.23      118.01      7.65 o 
 -19   2   4        0.00        1.95      3.73 o 
 -18   2   4       32.37       32.94      4.47 o 
 -17   2   4      102.30       99.05      9.14 o 
 -16   2   4        2.42        2.06      3.11 o 
 -15   2   4       86.79       88.97      5.94 o 
 -14   2   4      550.01      541.02     14.09 o 
 -13   2   4       13.81       18.97      3.18 o 
 -12   2   4       24.65       24.94      3.33 o 
 -11   2   4      311.49      297.41      7.16 o 
 -10   2   4       44.31       41.64      3.46 o 
  -9   2   4       35.30       35.29      3.26 o 
  -8   2   4       97.75      117.54      6.18 o 
  -7   2   4      104.86      108.65      3.87 o 
  -6   2   4        5.94        5.38      1.98 o 
  -5   2   4     3080.13     2951.08     20.90 o 
  -4   2   4     1197.97     1186.40     10.67 o 
  -3   2   4     2231.66     2286.86     18.09 o 
  -2   2   4      152.31      157.53      3.91 o 
  -1   2   4      936.37      946.76     10.10 o 
   0   2   4       30.10       34.55      2.43 o 
   1   2   4       49.67       50.69      2.55 o 
   2   2   4      631.47      623.30      7.69 o 
   3   2   4      807.78      818.90     10.60 o 
   4   2   4     1183.83     1222.15     13.88 o 
   5   2   4      853.42      863.26     11.82 o 
   6   2   4        0.04        1.50      1.96 o 
   7   2   4      110.44      121.97      4.07 o 
   8   2   4      474.34      486.33      7.41 o 
   9   2   4        4.03       10.58      3.42 o 
  10   2   4        0.43        3.64      3.19 o 
  11   2   4        0.14       -1.39      2.98 o 
  12   2   4       81.36       85.14      6.65 o 
  13   2   4      113.07       99.64      7.17 o 
  14   2   4       78.86       62.22     10.03 o 
  15   2   4       44.71       30.98      5.45 o 
  16   2   4      116.63       98.37      7.80 o 
  17   2   4        0.01       -0.18      3.78 o 
  18   2   4       16.20       18.41      5.12 o 
  19   2   4       20.05       17.64      5.18 o 
  20   2   4       13.06       22.35      5.78 o 
  21   2   4       10.23        9.51      5.14 o 
 -19   3   4        0.65       -4.58      5.46 o 
 -18   3   4        5.03       -2.64      4.84 o 
 -17   3   4        0.58       -6.20      4.59 o 
 -16   3   4       47.04       37.41      5.89 o 
 -15   3   4        4.39        3.18      4.44 o 
 -14   3   4       15.97       22.23      4.97 o 
 -13   3   4        7.83        1.86      4.15 o 
 -12   3   4       49.70       51.30      5.79 o 
 -11   3   4        3.08        4.73      3.79 o 
 -10   3   4      137.85      141.61      7.67 o 
  -9   3   4        0.11        0.16      3.67 o 
  -8   3   4       65.72       64.70      5.63 o 
  -7   3   4      325.65      317.41      9.40 o 
  -6   3   4       96.80       94.81      9.16 o 
  -5   3   4      513.48      514.91     10.30 o 
  -4   3   4      469.28      453.51      7.02 o 
  -3   3   4      140.99      149.31      5.13 o 
  -2   3   4       44.87       48.43      3.43 o 
  -1   3   4        0.10       -3.05      2.08 o 
   0   3   4       23.05       32.14      3.45 o 
   1   3   4       31.51       29.48      5.18 o 
   2   3   4      139.53      152.27     10.50 o 
   3   3   4      113.99      124.86      5.26 o 
   4   3   4       52.95       57.42      4.07 o 
   5   3   4       37.44       40.12      4.38 o 
   6   3   4      537.24      539.07     10.15 o 
   7   3   4      108.27      106.81      6.92 o 
   8   3   4       40.22       36.85      6.18 o 
   9   3   4        0.25       -3.14      3.60 o 
  10   3   4       87.37       83.03      6.77 o 
  11   3   4       30.86       30.64      6.38 o 
  12   3   4        1.65        0.08      4.76 o 
  13   3   4      131.54      125.53     15.64 o 
  14   3   4        5.26       -0.34      4.53 o 
  15   3   4       30.33       29.73      6.00 o 
  16   3   4       13.45        8.04      4.80 o 
  17   3   4        6.44       -4.36      6.29 o 
  18   3   4       46.26       37.35      7.16 o 
 -14   4   4       87.28       86.44      9.01 o 
 -13   4   4        5.14        4.55      5.64 o 
 -12   4   4       11.87       17.92      6.08 o 
 -11   4   4        5.97        3.21      5.02 o 
 -10   4   4        9.61       -0.24      6.46 o 
  -9   4   4       10.02        1.22      4.65 o 
  -8   4   4       10.37       12.15      4.72 o 
  -7   4   4        3.86       10.98      4.59 o 
  -6   4   4      271.50      282.73     12.96 o 
  -5   4   4        0.19        5.99      6.49 o 
  -4   4   4       25.04       25.89      6.41 o 
  -3   4   4        0.40        3.32      4.56 o 
  -2   4   4        0.46       -1.85      4.25 o 
  -1   4   4       11.83       10.84      4.77 o 
   0   4   4        0.14        0.14      3.68 o 
   1   4   4        0.06       -0.23      3.65 o 
   2   4   4       14.89       10.34      4.14 o 
   3   4   4       59.25       61.04      6.09 o 
   4   4   4       16.53        7.40      5.57 o 
   5   4   4        2.65       -6.09      7.27 o 
   6   4   4        0.40        5.76      5.03 o 
   7   4   4       71.90       71.90      7.30 o 
   8   4   4        2.91       -2.35      4.70 o 
   9   4   4       17.91       11.06      5.48 o 
  10   4   4        3.29       -6.93      4.62 o 
  11   4   4        0.03       -4.27      6.23 o 
  12   4   4       77.25       80.13      8.17 o 
  13   4   4       12.43       10.44      5.87 o 
 -23   1   5        2.41        1.90      6.21 o 
 -22   1   5       10.31       19.90      7.58 o 
 -21   1   5       26.45       46.22      8.55 o 
 -20   1   5        0.01        3.44      5.68 o 
 -19   1   5      178.36      182.32      9.15 o 
 -18   1   5       84.03       79.46      4.99 o 
 -17   1   5      275.90      263.56      7.67 o 
 -16   1   5       17.43       22.00      3.21 o 
 -15   1   5       87.39       85.92      4.67 o 
 -14   1   5       13.59        8.44      2.58 o 
 -13   1   5      301.74      304.03      7.35 o 
 -12   1   5        3.95        1.79      1.97 o 
 -11   1   5       38.28       43.42      2.84 o 
 -10   1   5      124.05      112.52      5.59 o 
  -9   1   5      179.31      164.90      5.39 o 
  -8   1   5       58.87       66.37      2.93 o 
  -7   1   5        6.72        7.05      1.65 o 
  -6   1   5      540.29      528.68      6.15 o 
  -5   1   5       28.86       32.34      3.39 o 
  -4   1   5     1680.89     1687.52     17.19 o 
  -3   1   5       23.07       19.64      2.70 o 
  -2   1   5       96.61       99.39      3.45 o 
  -1   1   5     1045.77      980.67     10.18 o 
   0   1   5      148.53      158.32      3.72 o 
   1   1   5     2261.86     2111.64     23.53 o 
   2   1   5     1106.24     1118.67     11.66 o 
   3   1   5       80.69       89.57      3.59 o 
   4   1   5      666.86      657.68      8.42 o 
   5   1   5      242.62      263.31      6.64 o 
   6   1   5      102.27       90.69      3.79 o 
   7   1   5      913.95      969.48     10.24 o 
   8   1   5      430.41      420.01      7.29 o 
   9   1   5      438.35      445.99      7.37 o 
  10   1   5       52.20       55.53      4.56 o 
  11   1   5      859.72      875.44     11.33 o 
  12   1   5       97.96       95.89      5.26 o 
  13   1   5      124.83      132.73      6.14 o 
  14   1   5        1.78        4.00      3.09 o 
  15   1   5      666.96      633.51     17.46 o 
  16   1   5        0.04        3.90      3.74 o 
  17   1   5        5.67       11.30      5.75 o 
  18   1   5        1.18        1.37      3.52 o 
  19   1   5        6.27        7.51      4.29 o 
  20   1   5       76.14       81.61      7.79 o 
  21   1   5        6.65        9.85      5.07 o 
  22   1   5       20.94       21.51      5.22 o 
 -21   2   5      118.46      122.23     12.04 o 
 -20   2   5       48.02       53.80      5.89 o 
 -19   2   5       89.16       88.09      6.12 o 
 -18   2   5        1.53       -0.84      3.29 o 
 -17   2   5        0.08       -2.33      3.02 o 
 -16   2   5        0.80        2.42      3.19 o 
 -15   2   5        9.91        9.86      3.37 o 
 -14   2   5        0.80        0.47      3.84 o 
 -13   2   5      148.87      145.41      7.25 o 
 -12   2   5      111.73      128.15      6.75 o 
 -11   2   5      162.80      142.19      5.39 o 
 -10   2   5      139.05      148.82      5.76 o 
  -9   2   5        2.61       -1.76      2.46 o 
  -8   2   5      108.76      102.31      4.18 o 
  -7   2   5     1201.59     1184.33     13.24 o 
  -6   2   5        3.37        6.08      1.96 o 
  -5   2   5      681.96      678.74      9.08 o 
  -4   2   5      311.66      322.45      4.89 o 
  -3   2   5       84.48       98.00      3.37 o 
  -2   2   5      167.17      165.59      3.89 o 
  -1   2   5     1470.91     1482.10     19.16 o 
   0   2   5       13.48       20.40      2.71 o 
   1   2   5       15.78       16.67      1.81 o 
   2   2   5       68.00       79.56      4.14 o 
   3   2   5        6.28        7.65      2.51 o 
   4   2   5      374.36      352.97     12.37 o 
   5   2   5        1.24        0.46      1.88 o 
   6   2   5       41.42       49.17      3.17 o 
   7   2   5        7.20        4.25      2.20 o 
   8   2   5      248.38      263.12      9.04 o 
   9   2   5       25.22       23.56      4.18 o 
  10   2   5      402.56      423.41     10.83 o 
  11   2   5       39.99       42.22      5.01 o 
  12   2   5      808.42      788.17     21.46 o 
  13   2   5        6.66       -1.12      5.84 o 
  14   2   5      119.22      132.37     10.04 o 
  15   2   5       17.20       17.78      5.66 o 
  16   2   5       16.16       11.00      7.29 o 
  17   2   5       59.06       56.53      6.84 o 
  18   2   5      179.03      188.40     10.67 o 
  19   2   5       50.41       53.12      6.98 o 
  20   2   5        0.02       -0.48      4.11 o 
 -19   3   5        7.03        6.75      5.38 o 
 -18   3   5       11.13       11.84      4.98 o 
 -17   3   5       96.28       97.80     10.04 o 
 -16   3   5       70.37       70.87      7.06 o 
 -15   3   5        2.22        1.90      4.43 o 
 -14   3   5        5.37        5.45      4.52 o 
 -13   3   5       20.90       25.79      5.10 o 
 -12   3   5        2.79        2.32      3.89 o 
 -11   3   5       33.10       32.35      8.84 o 
 -10   3   5      207.38      217.69      8.65 o 
  -9   3   5      118.07      131.84      7.30 o 
  -8   3   5     1702.44     1651.96     22.50 o 
  -7   3   5      753.18      786.83     14.42 o 
  -6   3   5      974.13      989.62     15.94 o 
  -5   3   5      208.23      216.78      6.41 o 
  -4   3   5     1074.34     1064.28     14.89 o 
  -3   3   5      166.63      175.50      8.22 o 
  -2   3   5       59.84       56.43      3.83 o 
  -1   3   5      127.13      142.26      4.58 o 
   0   3   5       62.95       75.06      4.98 o 
   1   3   5      613.42      632.39     12.61 o 
   2   3   5        4.60        4.84      3.47 o 
   3   3   5       23.45       26.84      4.40 o 
   4   3   5      302.28      320.10      8.56 o 
   5   3   5       18.44       15.95      3.22 o 
   6   3   5        4.16        5.18      3.82 o 
   7   3   5      135.88      125.31      9.83 o 
   8   3   5        0.00       -2.29      3.55 o 
   9   3   5       20.10       16.75      4.64 o 
  10   3   5       25.85       21.45      4.98 o 
  11   3   5       90.61       78.23     10.55 o 
  12   3   5        6.62       -0.22      4.26 o 
  13   3   5      144.48      133.13      9.10 o 
  14   3   5       36.22       30.73      6.18 o 
  15   3   5      169.38      149.25     10.07 o 
  16   3   5        0.01       -1.27      4.64 o 
  17   3   5       74.82       51.23      7.42 o 
 -13   4   5       59.53       66.97      7.71 o 
 -12   4   5        0.01       -1.35      4.91 o 
 -11   4   5       83.60       74.59      8.51 o 
 -10   4   5      181.77      193.93      9.77 o 
  -9   4   5      142.99      134.56     16.68 o 
  -8   4   5      692.70      698.91     19.76 o 
  -7   4   5     1609.23     1616.52     30.30 o 
  -6   4   5      630.14      675.64     19.28 o 
  -5   4   5       49.68       63.91      8.36 o 
  -4   4   5       88.41      103.50      7.96 o 
  -3   4   5       61.78       62.34      6.91 o 
  -2   4   5        1.35        0.72      4.58 o 
  -1   4   5        4.85        0.64      4.49 o 
   0   4   5      292.27      303.03     10.60 o 
   1   4   5      104.28      110.38      6.79 o 
   2   4   5      102.75       97.05      8.51 o 
   3   4   5       70.90       80.79     12.05 o 
   4   4   5        5.45        5.22      5.72 o 
   5   4   5       48.54       49.54      8.16 o 
   6   4   5        1.88       -0.91      4.93 o 
   7   4   5      126.70      124.66     10.52 o 
   8   4   5       69.55       66.02      7.29 o 
   9   4   5        0.12        1.19      5.03 o 
  10   4   5        2.78       -1.00      5.18 o 
  11   4   5        0.01       -1.44      5.12 o 
  12   4   5       34.82       28.94      6.72 o 
 -23   0   6        6.57       18.05     10.56 o 
 -22   0   6        3.84       12.19      9.70 o 
 -21   0   6      113.77      101.71     15.15 o 
 -20   0   6     1155.12     1087.10     40.99 o 
 -19   0   6        1.21       -1.82      6.63 o 
 -18   0   6     1033.41      988.49     36.46 o 
 -17   0   6      701.58      709.23     29.73 o 
 -16   0   6      166.83      159.88     15.28 o 
 -15   0   6        0.32       -3.10      2.43 o 
 -14   0   6        4.29        4.39      2.72 o 
 -13   0   6      439.63      429.09      9.74 o 
 -12   0   6       34.35       48.47      4.04 o 
 -11   0   6      118.44      120.20      9.35 o 
 -10   0   6       32.82       42.76      3.69 o 
  -9   0   6      289.38      309.06      7.56 o 
  -8   0   6      238.40      275.78      7.85 o 
  -7   0   6      411.13      457.87     17.86 o 
  -6   0   6     1030.80     1042.01     16.73 o 
  -5   0   6      441.32      441.15      9.98 o 
  -4   0   6     1471.37     1491.69     20.03 o 
  -3   0   6      385.61      411.38      6.25 o 
  -2   0   6      141.63      145.37      4.70 o 
  -1   0   6     2856.29     2789.34     33.94 o 
   0   0   6        4.17        9.50      2.56 o 
   1   0   6     3109.04     3159.45     31.96 o 
   2   0   6      329.37      343.55      8.77 o 
   3   0   6      304.91      324.45     17.03 o 
   4   0   6     6772.19     6898.99     76.23 o 
   5   0   6     2320.83     2469.10     25.93 o 
   6   0   6     3301.87     3463.01     34.64 o 
   7   0   6      720.54      777.64     12.23 o 
   8   0   6       56.04       71.51      4.51 o 
   9   0   6       44.17       54.63      4.22 o 
  10   0   6       50.01       59.06      5.18 o 
  11   0   6      879.93      877.70     15.07 o 
  12   0   6      110.06      125.93      9.33 o 
  13   0   6      677.38      718.34     14.32 o 
  14   0   6        5.02        0.50      3.13 o 
  15   0   6       72.56       70.16      5.85 o 
  16   0   6       63.54       62.65      5.88 o 
  17   0   6      118.13      122.52      8.52 o 
  18   0   6       98.76      108.55      7.64 o 
  19   0   6      109.02      131.59      8.39 o 
  20   0   6        0.09        3.24      7.27 o 
  21   0   6        0.54       -7.54      7.12 o 
  22   0   6       21.38       36.99     11.60 o 
 -23   1   6       22.27       23.94      8.01 o 
 -22   1   6       24.41       22.16     13.11 o 
 -21   1   6       15.30       15.48     13.19 o 
 -20   1   6       37.38       30.64      7.41 o 
 -19   1   6      505.16      450.42     18.17 o 
 -18   1   6       25.34       27.79      4.57 o 
 -17   1   6        1.12       -3.54      2.36 o 
 -16   1   6      323.04      321.12      9.27 o 
 -15   1   6      146.70      144.83      6.80 o 
 -14   1   6       33.39       45.06      3.69 o 
 -13   1   6      346.83      348.49      7.41 o 
 -12   1   6       60.79       72.01      5.10 o 
 -11   1   6      254.58      252.92      5.74 o 
 -10   1   6      153.37      156.15      4.60 o 
  -9   1   6      281.07      306.72      5.74 o 
  -8   1   6       41.51       50.91      5.26 o 
  -7   1   6       22.78       31.12      2.12 o 
  -6   1   6      791.65      784.52     10.99 o 
  -5   1   6        3.71        8.58      4.11 o 
  -4   1   6      983.54     1005.13     12.32 o 
  -3   1   6      916.76      950.56     12.96 o 
  -2   1   6       21.76       28.41      2.43 o 
  -1   1   6       41.26       48.40      2.68 o 
   0   1   6      380.09      416.69      6.11 o 
   1   1   6       82.34       75.69      3.83 o 
   2   1   6      184.08      185.06      7.77 o 
   3   1   6      290.16      311.09      6.03 o 
   4   1   6      461.10      500.44      9.18 o 
   5   1   6     2030.61     2125.91     20.05 o 
   6   1   6      419.33      468.16      7.47 o 
   7   1   6       34.39       24.35      2.71 o 
   8   1   6       56.68       59.99      3.42 o 
   9   1   6       18.33       22.04      2.59 o 
  10   1   6      160.05      169.64      5.21 o 
  11   1   6      338.33      343.88      7.19 o 
  12   1   6      393.43      384.07     10.37 o 
  13   1   6        7.19        4.78      3.45 o 
  14   1   6       66.26       79.22      6.46 o 
  15   1   6       75.96       82.31      6.73 o 
  16   1   6       11.75       13.60      4.24 o 
  17   1   6        1.33        3.32      3.83 o 
  18   1   6        9.38        9.78      4.35 o 
  19   1   6        5.16        2.78      4.03 o 
  20   1   6        1.71        0.20      3.52 o 
  21   1   6       15.12       13.56      4.63 o 
 -21   2   6        0.02        6.58      6.38 o 
 -20   2   6        2.68        7.58      6.27 o 
 -19   2   6      109.74      109.56      7.60 o 
 -18   2   6        1.02        3.79      3.58 o 
 -17   2   6       14.68       10.37      3.69 o 
 -16   2   6        3.18        2.10      3.53 o 
 -15   2   6        0.25        4.02      3.59 o 
 -14   2   6      141.51      147.45      7.46 o 
 -13   2   6       40.46       32.44      4.70 o 
 -12   2   6     1504.14     1435.74     20.27 o 
 -11   2   6        6.80        6.76      3.37 o 
 -10   2   6      283.30      255.63      8.05 o 
  -9   2   6      285.59      287.93      8.17 o 
  -8   2   6      145.74      142.57      7.38 o 
  -7   2   6      450.58      422.84      7.02 o 
  -6   2   6       11.49       18.75      2.87 o 
  -5   2   6      257.51      252.42      6.23 o 
  -4   2   6      111.51      132.76      5.91 o 
  -3   2   6        6.20        6.62      1.72 o 
  -2   2   6     1168.92     1189.81     10.85 o 
  -1   2   6        1.93        4.48      1.73 o 
   0   2   6      132.56      135.70      3.57 o 
   1   2   6      235.91      219.79      4.91 o 
   2   2   6      286.01      286.61      7.88 o 
   3   2   6      106.37      122.27      4.98 o 
   4   2   6       75.91       74.94      5.29 o 
   5   2   6       28.92       38.00      3.05 o 
   6   2   6      134.26      151.33      4.83 o 
   7   2   6        4.10       -0.06      2.11 o 
   8   2   6      270.74      274.23      8.54 o 
   9   2   6      132.23      137.98     11.46 o 
  10   2   6      431.51      427.91     11.11 o 
  11   2   6       15.67       20.15      5.29 o 
  12   2   6      316.23      305.89     13.80 o 
  13   2   6      283.72      277.70     16.82 o 
  14   2   6        4.60        3.93      4.09 o 
  15   2   6       71.78       85.55      7.50 o 
  16   2   6      147.50      133.66      9.02 o 
  17   2   6      120.62      112.78      8.62 o 
  18   2   6       19.93       31.57      6.38 o 
  19   2   6       38.77       26.62      5.96 o 
  20   2   6        0.43       -5.25      4.38 o 
 -18   3   6        2.37        1.53      4.01 o 
 -17   3   6        2.06       -2.95      4.37 o 
 -16   3   6       31.14       27.21      5.53 o 
 -15   3   6       49.72       45.69      6.21 o 
 -14   3   6        0.80       -2.90      4.43 o 
 -13   3   6      140.66      133.99      8.10 o 
 -12   3   6       31.49       23.53      4.88 o 
 -11   3   6      331.83      331.82     10.45 o 
 -10   3   6      126.46      124.47      8.97 o 
  -9   3   6      398.43      391.96     13.45 o 
  -8   3   6        1.98        3.01      3.65 o 
  -7   3   6      784.70      795.15     14.52 o 
  -6   3   6        0.47       -0.07      2.78 o 
  -5   3   6      153.43      153.59      9.42 o 
  -4   3   6      103.13      101.74      4.88 o 
  -3   3   6      273.97      280.58      6.74 o 
  -2   3   6       73.63       85.73      6.27 o 
  -1   3   6       26.26       25.52      4.62 o 
   0   3   6        5.38        0.17      3.48 o 
   1   3   6       30.69       25.68      4.45 o 
   2   3   6       12.32        4.83      3.71 o 
   3   3   6       56.08       65.81      5.39 o 
   4   3   6       74.16       69.03      4.56 o 
   5   3   6      122.81      124.73      5.44 o 
   6   3   6       22.12       26.36      3.82 o 
   7   3   6       54.89       52.74      7.29 o 
   8   3   6       21.83       26.65      5.12 o 
   9   3   6        0.04       -5.61      3.74 o 
  10   3   6       65.26       54.38      6.17 o 
  11   3   6       51.17       34.54      5.72 o 
  12   3   6       78.50       72.53      8.97 o 
  13   3   6        4.22       -0.14      4.49 o 
  14   3   6      179.18      191.52     14.13 o 
  15   3   6       10.56        8.05      5.28 o 
  16   3   6       28.33       14.93      5.78 o 
  17   3   6       23.45       17.20      9.87 o 
 -13   4   6       11.74       14.29      5.64 o 
 -12   4   6       46.88       43.96      6.70 o 
 -11   4   6        0.97        5.93      7.69 o 
 -10   4   6       25.52       11.64      7.82 o 
  -9   4   6      211.32      227.74     19.92 o 
  -8   4   6       35.41       40.53      9.65 o 
  -7   4   6       71.68       72.07     10.62 o 
  -6   4   6       82.54       80.55      9.18 o 
  -5   4   6      162.69      191.03     14.68 o 
  -4   4   6        0.42       -7.13      4.75 o 
  -3   4   6        3.70       12.70      5.12 o 
  -2   4   6       54.53       49.65      6.41 o 
  -1   4   6       84.19       94.00      8.09 o 
   0   4   6        4.82        0.03      4.57 o 
   1   4   6       19.43        5.64      4.05 o 
   2   4   6       20.38       18.87      4.86 o 
   3   4   6        0.99       -0.30      5.36 o 
   4   4   6       18.59       16.07      6.30 o 
   5   4   6       44.83       58.33      8.30 o 
   6   4   6        1.46       -5.16      5.33 o 
   7   4   6        5.95        2.22      5.29 o 
   8   4   6       21.79       20.02      5.97 o 
   9   4   6       69.11       65.78      7.80 o 
  10   4   6       39.84       47.88      7.26 o 
  11   4   6       36.17       31.18      6.80 o 
 -23   1   7      101.27       99.21     11.93 o 
 -22   1   7        8.36        6.32      6.34 o 
 -21   1   7      333.56      350.46     17.37 o 
 -20   1   7      146.22      163.29     16.12 o 
 -19   1   7       49.82       63.60     29.76 o 
 -18   1   7        5.36        4.81      3.78 o 
 -17   1   7        1.01       -1.25      3.11 o 
 -16   1   7       51.28       56.38      5.13 o 
 -15   1   7      664.15      647.36     12.88 o 
 -14   1   7        0.14       -3.23      2.16 o 
 -13   1   7      404.81      394.24      8.68 o 
 -12   1   7       50.48       67.78      4.67 o 
 -11   1   7      106.43      121.74      6.78 o 
 -10   1   7      598.24      554.66     13.75 o 
  -9   1   7      402.42      376.21      8.80 o 
  -8   1   7      325.01      307.79      5.45 o 
  -7   1   7      269.95      245.07      6.51 o 
  -6   1   7       45.17       55.40      3.37 o 
  -5   1   7        0.15        0.43      2.03 o 
  -4   1   7       68.67       71.45      3.52 o 
  -3   1   7      747.49      788.96     11.31 o 
  -2   1   7     1126.17     1152.28     12.20 o 
  -1   1   7      347.08      359.64      5.16 o 
   0   1   7      242.61      264.33      4.28 o 
   1   1   7      800.47      828.52      8.23 o 
   2   1   7       16.24       18.46      2.82 o 
   3   1   7       45.33       35.63      3.28 o 
   4   1   7       34.98       29.93      3.65 o 
   5   1   7        9.04        8.45      3.04 o 
   6   1   7       48.02       42.08      3.76 o 
   7   1   7        2.14        2.22      1.31 o 
   8   1   7      644.16      617.26      7.78 o 
   9   1   7        5.30       10.00      1.88 o 
  10   1   7      281.31      284.77      6.17 o 
  11   1   7       51.50       54.50      4.61 o 
  12   1   7      819.99      782.28     16.17 o 
  13   1   7       95.54       81.48      6.44 o 
  14   1   7      163.93      151.62      8.32 o 
  15   1   7      148.55      148.87     11.88 o 
  16   1   7        3.68        0.68      3.60 o 
  17   1   7        1.90        2.62      3.32 o 
  18   1   7        9.62        9.99      4.98 o 
  19   1   7        0.35        4.47      3.69 o 
  20   1   7        0.03       -4.14      3.37 o 
  21   1   7       37.44       38.44      5.84 o 
 -21   2   7        0.05        7.10      7.60 o 
 -20   2   7       27.27       22.51      7.27 o 
 -19   2   7       83.05       90.21     10.79 o 
 -18   2   7      326.32      348.03     11.28 o 
 -17   2   7       63.37       78.47      9.74 o 
 -16   2   7       19.55       27.22      4.80 o 
 -15   2   7        4.57        4.15      6.16 o 
 -14   2   7       12.69       11.65      4.07 o 
 -13   2   7      141.61      121.77      6.86 o 
 -12   2   7      256.31      255.75      8.98 o 
 -11   2   7       58.86       59.21      5.86 o 
 -10   2   7       82.19       79.23      5.46 o 
  -9   2   7       78.33       88.76      8.65 o 
  -8   2   7      145.89      142.68      7.36 o 
  -7   2   7      490.14      452.41      9.51 o 
  -6   2   7      346.24      351.52      7.37 o 
  -5   2   7       70.56       71.82      5.68 o 
  -4   2   7       14.65        8.82      2.47 o 
  -3   2   7        0.74        1.72      2.41 o 
  -2   2   7        5.15        4.00      2.35 o 
  -1   2   7       10.56       19.97      2.71 o 
   0   2   7        6.22        8.80      2.24 o 
   1   2   7      109.85      110.21      8.55 o 
   2   2   7        0.85        1.00      4.17 o 
   3   2   7       18.30       16.61      3.38 o 
   4   2   7      146.56      146.70      5.60 o 
   5   2   7       21.91       31.54      3.16 o 
   6   2   7      144.65      145.84      5.52 o 
   7   2   7       30.73       33.64      3.93 o 
   8   2   7       37.73       38.34      4.14 o 
   9   2   7      427.93      436.57     11.29 o 
  10   2   7       53.23       50.58      5.36 o 
  11   2   7      127.07      122.56      7.39 o 
  12   2   7       52.88       63.59     14.31 o 
  13   2   7     1227.63     1182.35     22.80 o 
  14   2   7       52.63       40.27      5.96 o 
  15   2   7       85.43       78.62      7.35 o 
  16   2   7       25.67       33.61      5.91 o 
  17   2   7       31.79       22.16      5.40 o 
  18   2   7        0.62       -2.81      6.51 o 
  19   2   7       33.22       37.27      6.68 o 
 -18   3   7        3.57       -1.07      4.54 o 
 -17   3   7       87.99       93.51      7.92 o 
 -16   3   7       23.26       36.51      6.11 o 
 -15   3   7      295.63      314.18     12.55 o 
 -14   3   7       99.78      113.75      9.95 o 
 -13   3   7        1.64       10.85      4.61 o 
 -12   3   7        4.92        4.05      4.32 o 
 -11   3   7       26.28       20.11      4.73 o 
 -10   3   7        8.68        3.21      5.26 o 
  -9   3   7      733.14      714.15     14.32 o 
  -8   3   7     1051.85     1104.37     18.14 o 
  -7   3   7       61.55       62.32      5.29 o 
  -6   3   7      136.16      145.71      5.84 o 
  -5   3   7        0.41       -1.84      2.57 o 
  -4   3   7      128.34      140.69     10.02 o 
  -3   3   7       15.36       17.49      4.51 o 
  -2   3   7       65.17       70.94      5.99 o 
  -1   3   7       21.72       27.60      4.69 o 
   0   3   7       14.68       17.43      4.28 o 
   1   3   7      164.03      174.08      7.75 o 
   2   3   7        1.05       -3.81      3.45 o 
   3   3   7        7.02        8.79      3.76 o 
   4   3   7       62.26       64.59      4.87 o 
   5   3   7        6.51        8.37      3.07 o 
   6   3   7       10.63        4.45      4.33 o 
   7   3   7      181.22      155.87      9.51 o 
   8   3   7       22.64       20.86      5.08 o 
   9   3   7      489.12      485.17     18.64 o 
  10   3   7      736.32      733.85     18.48 o 
  11   3   7       35.37       35.01      5.97 o 
  12   3   7       91.29       80.16      7.48 o 
  13   3   7      118.37       94.24      8.32 o 
  14   3   7       15.93       15.23      5.84 o 
  15   3   7       15.66       22.80      7.38 o 
  16   3   7      460.84      451.00     18.92 o 
 -12   4   7        0.01        6.80      7.67 o 
 -11   4   7       26.31       39.65      9.41 o 
 -10   4   7      639.13      608.22     20.41 o 
  -9   4   7        1.30        0.80      6.22 o 
  -8   4   7       88.18       96.80     10.21 o 
  -7   4   7      364.13      382.42     15.23 o 
  -6   4   7        2.65        8.63      5.98 o 
  -5   4   7        0.05       -3.59      4.66 o 
  -4   4   7       79.93       94.42      7.97 o 
  -3   4   7        0.41        0.10      4.61 o 
  -2   4   7        2.04        3.18      4.85 o 
  -1   4   7       87.21       94.36      7.73 o 
   0   4   7      126.17      124.12      8.25 o 
   1   4   7       61.82       60.39      6.59 o 
   2   4   7       23.69       19.53      4.85 o 
   3   4   7        8.77        3.03      5.89 o 
   4   4   7       35.55       31.60      8.03 o 
   5   4   7       11.05        7.01      6.30 o 
   6   4   7        9.46        3.83      6.20 o 
   7   4   7       26.68       20.82      7.02 o 
   8   4   7      318.76      318.31     12.43 o 
   9   4   7      470.24      448.82     34.36 o 
  10   4   7       10.66        4.46      5.81 o 
  11   4   7      301.37      309.32     17.87 o 
 -23   0   8       58.97       86.58     15.97 o 
 -22   0   8        0.01        0.90      7.89 o 
 -21   0   8       94.77      101.13     15.70 o 
 -20   0   8        0.00       -9.16      6.11 o 
 -19   0   8       29.83       43.87     11.25 o 
 -18   0   8      734.04      661.74     30.29 o 
 -17   0   8       46.37       45.62     10.46 o 
 -16   0   8      145.95      145.36     15.02 o 
 -15   0   8      126.82      126.71      6.73 o 
 -14   0   8      139.64      144.27      7.18 o 
 -13   0   8       31.78       32.62      4.70 o 
 -12   0   8      348.90      351.40      9.32 o 
 -11   0   8      482.70      476.46     10.66 o 
 -10   0   8       90.43      118.99      6.84 o 
  -9   0   8      593.45      583.57     13.35 o 
  -8   0   8      131.21      144.06      7.30 o 
  -7   0   8       41.50       60.64      7.96 o 
  -6   0   8     3086.66     3116.13     39.59 o 
  -5   0   8     1005.20     1076.91     13.37 o 
  -4   0   8     1223.38     1223.81     15.75 o 
  -3   0   8     1999.06     2062.17     23.17 o 
  -2   0   8     1287.59     1372.85     23.71 o 
  -1   0   8     1581.45     1566.73     32.52 o 
   0   0   8     1203.37     1315.35     17.01 o 
   1   0   8      576.26      556.00     10.25 o 
   2   0   8      207.39      230.05      6.96 o 
   3   0   8      480.99      627.94     13.62 o 
   4   0   8       53.60       63.99      6.95 o 
   5   0   8       79.11       85.61      5.35 o 
   6   0   8       17.29       21.17      3.05 o 
   7   0   8       23.11       19.39      3.13 o 
   8   0   8     2014.69     1960.48     24.12 o 
   9   0   8      985.69      925.90     15.16 o 
  10   0   8       59.67       64.85      4.87 o 
  11   0   8       25.99       23.43      5.33 o 
  12   0   8      358.23      334.10      9.67 o 
  13   0   8      842.17      821.59     15.81 o 
  14   0   8       19.06       17.28      4.10 o 
  15   0   8       96.53      103.60      6.92 o 
  16   0   8        0.32       -0.68      3.15 o 
  17   0   8       10.89       15.31      8.10 o 
  18   0   8       27.53       34.08     10.00 o 
  19   0   8      366.48      471.44     25.31 o 
  20   0   8        8.02        8.89      8.61 o 
  21   0   8      147.56      180.33     18.91 o 
 -22   1   8       41.23       37.55      8.80 o 
 -21   1   8        4.77        3.67      6.07 o 
 -20   1   8       52.13       58.10      9.03 o 
 -19   1   8       25.24       19.63      6.70 o 
 -18   1   8        3.59        2.83      3.33 o 
 -17   1   8       23.10       22.45      5.94 o 
 -16   1   8       67.07       64.76      5.47 o 
 -15   1   8       61.26       59.22      5.11 o 
 -14   1   8      241.09      231.31      7.99 o 
 -13   1   8      660.91      614.17     13.89 o 
 -12   1   8        1.11        1.05      2.95 o 
 -11   1   8      147.76      148.13      6.69 o 
 -10   1   8      599.15      555.31     10.46 o 
  -9   1   8      720.71      721.55     11.76 o 
  -8   1   8      170.84      163.69      6.05 o 
  -7   1   8       33.79       48.60      3.99 o 
  -6   1   8       39.62       55.83      3.51 o 
  -5   1   8      384.60      415.33      6.82 o 
  -4   1   8     1192.00     1214.71     13.40 o 
  -3   1   8      802.08      838.92     13.15 o 
  -2   1   8       12.90       15.82      2.36 o 
  -1   1   8       19.10       17.95      2.43 o 
   0   1   8       86.33      103.91      3.63 o 
   1   1   8      453.66      471.04      7.18 o 
   2   1   8     1509.60     1658.92     15.87 o 
   3   1   8       18.10       16.08      4.32 o 
   4   1   8      954.04     1049.97     12.76 o 
   5   1   8      417.02      423.29      7.94 o 
   6   1   8        1.09        3.52      2.19 o 
   7   1   8      121.73      133.20      5.06 o 
   8   1   8        1.06        1.00      2.59 o 
   9   1   8        1.00       -2.00      2.24 o 
  10   1   8      335.43      325.02      8.55 o 
  11   1   8      557.48      560.13     11.48 o 
  12   1   8      167.43      174.66      8.42 o 
  13   1   8        0.28        1.22      2.94 o 
  14   1   8      131.67      125.58      6.83 o 
  15   1   8        0.40       -2.76      2.94 o 
  16   1   8        3.06        1.91      3.32 o 
  17   1   8       66.11       60.62      5.85 o 
  18   1   8        4.88       11.42      6.41 o 
  19   1   8        5.13       -0.41      3.58 o 
  20   1   8       59.36       84.50      8.53 o 
 -21   2   8       19.16        6.80      6.61 o 
 -20   2   8        5.36        8.68      4.59 o 
 -19   2   8        0.05       -5.40      3.60 o 
 -18   2   8       85.38       94.71      7.23 o 
 -17   2   8        3.29        3.33      3.93 o 
 -16   2   8       33.91       38.31      7.44 o 
 -15   2   8      257.38      236.63     10.94 o 
 -14   2   8      130.13      116.71     15.65 o 
 -13   2   8      100.97      103.36      7.81 o 
 -12   2   8      397.67      380.47     12.17 o 
 -11   2   8      362.87      369.40     11.77 o 
 -10   2   8      144.73      146.24      8.59 o 
  -9   2   8      227.51      221.55      7.55 o 
  -8   2   8      114.35      137.70      7.43 o 
  -7   2   8      239.04      221.51      7.39 o 
  -6   2   8       19.12       23.23      3.37 o 
  -5   2   8      146.06      163.50      7.05 o 
  -4   2   8      162.14      169.67      5.81 o 
  -3   2   8        2.22        1.74      2.42 o 
  -2   2   8       53.52       56.26      4.47 o 
  -1   2   8       58.48       58.56      3.60 o 
   0   2   8      211.77      211.47      8.94 o 
   1   2   8      335.92      330.85      8.50 o 
   2   2   8       89.81       92.88      5.36 o 
   3   2   8     1800.88     1856.50     28.09 o 
   4   2   8       28.66       39.23      4.17 o 
   5   2   8        2.84        4.76      2.85 o 
   6   2   8        6.64       10.25      2.60 o 
   7   2   8       71.69       76.75      5.86 o 
   8   2   8       77.52       77.31      6.18 o 
   9   2   8      431.44      422.70     11.44 o 
  10   2   8      482.32      495.95     12.53 o 
  11   2   8      105.15      100.65      8.67 o 
  12   2   8        5.23       14.23      4.88 o 
  13   2   8      276.65      288.24     11.63 o 
  14   2   8        5.01        5.59      4.24 o 
  15   2   8       15.72       11.62      4.77 o 
  16   2   8        4.51       -2.96      3.93 o 
  17   2   8       21.44       31.07      6.10 o 
  18   2   8        2.46        0.07      4.74 o 
  19   2   8       55.93       69.91      8.15 o 
 -18   3   8       20.58       26.68      5.88 o 
 -17   3   8        4.52        7.29      5.07 o 
 -16   3   8       41.23       42.79      6.19 o 
 -15   3   8        2.14        6.63      4.61 o 
 -14   3   8       42.68       41.96      6.35 o 
 -13   3   8       56.85       53.32      6.63 o 
 -12   3   8       23.34       22.32      4.96 o 
 -11   3   8       16.56        7.50      4.21 o 
 -10   3   8       12.99       17.24      4.40 o 
  -9   3   8        1.03        0.21      3.53 o 
  -8   3   8       11.43       12.76      3.86 o 
  -7   3   8      110.79      113.20      5.57 o 
  -6   3   8       31.85       31.55      5.29 o 
  -5   3   8       39.92       43.58      5.55 o 
  -4   3   8        1.46        2.76      4.06 o 
  -3   3   8      178.80      192.22     13.22 o 
  -2   3   8       36.56       45.77      5.51 o 
  -1   3   8       53.09       53.29      5.60 o 
   0   3   8        9.20        6.31      3.89 o 
   1   3   8        1.86       -1.60      3.49 o 
   2   3   8        5.15        5.42      4.01 o 
   3   3   8       26.23       26.19      4.58 o 
   4   3   8       73.24       83.88     10.18 o 
   5   3   8       97.24       94.11      5.65 o 
   6   3   8        9.72        7.96      4.45 o 
   7   3   8        5.31        8.34      4.52 o 
   8   3   8      383.86      378.09     12.05 o 
   9   3   8       40.95       38.35      6.09 o 
  10   3   8      519.41      493.08     21.34 o 
  11   3   8        5.55        3.21      4.47 o 
  12   3   8      214.81      182.98     11.25 o 
  13   3   8        0.04        1.09      4.76 o 
  14   3   8       49.09       44.67      7.35 o 
  15   3   8        0.23       -6.91      8.06 o 
 -12   4   8        6.86        5.57     11.11 o 
 -11   4   8       23.59       22.09      7.81 o 
 -10   4   8       20.00       14.02      7.62 o 
  -9   4   8       74.71       80.08     10.11 o 
  -8   4   8      142.56      161.28     17.77 o 
  -7   4   8      117.65      133.41     11.57 o 
  -6   4   8        1.53       -4.34      5.83 o 
  -5   4   8       15.80       21.63      5.94 o 
  -4   4   8       27.45       29.01      6.09 o 
  -3   4   8       61.97       68.16      7.18 o 
  -2   4   8       21.80       21.86      5.70 o 
  -1   4   8       39.79       56.66      6.82 o 
   0   4   8      104.16      121.78      8.35 o 
   1   4   8       39.54       31.50      5.93 o 
   2   4   8      107.17      112.95      7.20 o 
   3   4   8       50.72       64.12      8.64 o 
   4   4   8       32.05       33.07      7.64 o 
   5   4   8       44.99       39.65      7.76 o 
   6   4   8       24.80       34.11     14.07 o 
   7   4   8        2.07       -4.88      6.77 o 
   8   4   8       47.64       52.20      8.35 o 
   9   4   8        3.05        5.89      7.14 o 
  10   4   8       46.81       38.66      7.17 o 
 -22   1   9       32.68       31.51      8.72 o 
 -21   1   9       40.30       45.15      8.97 o 
 -20   1   9      200.31      226.85     16.06 o 
 -19   1   9        2.16       -1.60      5.12 o 
 -18   1   9        1.61       -3.50      3.30 o 
 -17   1   9       28.48       32.34      4.81 o 
 -16   1   9       12.82       17.23      3.98 o 
 -15   1   9      110.64      110.40      6.54 o 
 -14   1   9      115.82      133.24      7.79 o 
 -13   1   9       22.67       34.77      5.31 o 
 -12   1   9       44.95       51.63      4.76 o 
 -11   1   9        1.54        1.53      3.04 o 
 -10   1   9     1090.13     1021.67     15.02 o 
  -9   1   9        7.28        4.20      2.97 o 
  -8   1   9        8.21        9.13      3.12 o 
  -7   1   9      102.93      104.94      4.62 o 
  -6   1   9        9.35        3.55      2.22 o 
  -5   1   9      501.99      468.45      9.21 o 
  -4   1   9      613.86      649.61      9.49 o 
  -3   1   9        0.27        0.46      2.31 o 
  -2   1   9      351.23      350.04      5.17 o 
  -1   1   9      918.17      930.87     10.58 o 
   0   1   9      345.17      340.86      7.49 o 
   1   1   9      100.59       97.12      3.94 o 
   2   1   9      249.80      243.10      6.44 o 
   3   1   9       42.52       43.44      3.83 o 
   4   1   9      186.39      191.84      4.56 o 
   5   1   9     1584.80     1588.95     15.55 o 
   6   1   9      444.72      456.25      7.93 o 
   7   1   9      206.50      194.14      5.61 o 
   8   1   9        5.38        6.99      2.66 o 
   9   1   9        1.93       -0.16      2.58 o 
  10   1   9        0.31       -0.14      2.31 o 
  11   1   9        6.97        9.60      3.07 o 
  12   1   9       64.41       71.05      5.46 o 
  13   1   9        0.98       -0.32      3.18 o 
  14   1   9      257.25      258.83      9.01 o 
  15   1   9        1.26       -4.30      2.87 o 
  16   1   9       53.56       58.83      5.71 o 
  17   1   9       70.30       61.08      6.03 o 
  18   1   9        3.27        4.89      3.71 o 
  19   1   9        6.09        7.51      5.08 o 
  20   1   9        0.16        5.57      4.20 o 
 -20   2   9        0.04        2.14      4.29 o 
 -19   2   9        2.93        8.32      4.42 o 
 -18   2   9       97.56      112.59      9.49 o 
 -17   2   9       31.82       41.23      5.61 o 
 -16   2   9        1.81        0.13      4.45 o 
 -15   2   9        0.43       -3.85      5.95 o 
 -14   2   9       14.22       19.98      5.25 o 
 -13   2   9       19.68       14.51      5.12 o 
 -12   2   9       71.56       78.62      7.09 o 
 -11   2   9      845.70      881.33     18.33 o 
 -10   2   9      119.81      114.40      7.66 o 
  -9   2   9      761.64      732.11     13.26 o 
  -8   2   9        7.38        1.66      6.05 o 
  -7   2   9      131.54      130.27      7.32 o 
  -6   2   9      295.70      310.09     13.65 o 
  -5   2   9      216.79      194.80      6.35 o 
  -4   2   9      539.91      541.92      9.72 o 
  -3   2   9      130.48      125.41      5.19 o 
  -2   2   9      210.20      211.42      5.99 o 
  -1   2   9      200.19      196.34      7.25 o 
   0   2   9       26.04       24.37      3.97 o 
   1   2   9      102.00      116.52      6.11 o 
   2   2   9      125.99      138.34      6.47 o 
   3   2   9       44.66       39.45      4.42 o 
   4   2   9       43.77       54.13      4.77 o 
   5   2   9        0.07        3.63      3.19 o 
   6   2   9       51.79       49.95      4.77 o 
   7   2   9       74.24       83.58      5.59 o 
   8   2   9      694.54      661.53     19.34 o 
   9   2   9      103.99      110.50      7.27 o 
  10   2   9        0.21        2.11      4.90 o 
  11   2   9      242.92      231.50      9.73 o 
  12   2   9       14.82        6.95      4.82 o 
  13   2   9       71.80       71.91     14.34 o 
  14   2   9        0.05        2.35      3.97 o 
  15   2   9        1.83        3.95      4.72 o 
  16   2   9       18.96       14.55      5.43 o 
  17   2   9       24.18       11.20      9.38 o 
  18   2   9        0.04       -3.50      4.30 o 
 -17   3   9        0.99        9.24      6.08 o 
 -16   3   9       98.42      126.04     17.86 o 
 -15   3   9       13.00       10.17      6.20 o 
 -14   3   9       82.12       81.77     13.68 o 
 -13   3   9       19.11       18.39      5.76 o 
 -12   3   9        0.84       -3.47      4.39 o 
 -11   3   9       41.26       40.81      5.47 o 
 -10   3   9        7.86        8.45      3.87 o 
  -9   3   9      143.80      141.03      6.97 o 
  -8   3   9       79.36       86.24      8.57 o 
  -7   3   9        3.59        6.61      4.52 o 
  -6   3   9       59.14       76.25      6.70 o 
  -5   3   9        3.13        5.19      4.16 o 
  -4   3   9       12.94       12.43      4.48 o 
  -3   3   9      344.32      354.02     10.84 o 
  -2   3   9       61.09       70.65      6.77 o 
  -1   3   9        0.34       -6.53      4.35 o 
   0   3   9      764.23      771.23     15.12 o 
   1   3   9      130.22      136.99     11.03 o 
   2   3   9       14.29       13.40      4.64 o 
   3   3   9      100.06       95.29      6.58 o 
   4   3   9       74.05       70.74      5.98 o 
   5   3   9        6.05        3.91      3.51 o 
   6   3   9      846.82      818.33     21.91 o 
   7   3   9      698.06      680.15     24.59 o 
   8   3   9      178.32      156.91     21.02 o 
   9   3   9      252.04      200.23     24.37 o 
  10   3   9      237.88      209.81     17.14 o 
  11   3   9       35.80       29.52      6.04 o 
  12   3   9        1.35       -2.17      4.23 o 
  13   3   9      113.77       98.68      9.50 o 
  14   3   9       13.87        4.64      5.30 o 
  15   3   9        9.41        5.77      5.36 o 
 -11   4   9        0.17        3.48      7.05 o 
 -10   4   9       54.12       63.66      9.63 o 
  -9   4   9       11.58       21.86      7.47 o 
  -8   4   9       11.63       15.84      7.12 o 
  -7   4   9        5.75        6.31      6.71 o 
  -6   4   9       97.66      103.98     12.90 o 
  -5   4   9        3.13       -0.78      5.09 o 
  -4   4   9       82.98       97.91      8.29 o 
  -3   4   9        0.20        8.27      5.04 o 
  -2   4   9      234.83      271.05     11.24 o 
  -1   4   9      291.79      282.51     11.17 o 
   0   4   9       16.66       22.42      5.74 o 
   1   4   9      154.79      153.54      9.41 o 
   2   4   9       11.35       11.50      5.88 o 
   3   4   9      195.70      192.92     12.61 o 
   4   4   9       21.17        9.69      6.80 o 
   5   4   9       81.22       89.98     18.80 o 
   6   4   9       66.95       60.96     14.41 o 
   7   4   9      652.51      673.98     24.77 o 
   8   4   9      375.26      380.73     19.50 o 
   9   4   9       19.21       17.43      7.24 o 
 -22   0  10       78.29      124.79     17.82 o 
 -21   0  10        0.13       -4.59      6.96 o 
 -20   0  10        9.72        4.85      8.14 o 
 -19   0  10        1.57       -8.63      5.75 o 
 -18   0  10      270.03      286.63     20.71 o 
 -17   0  10      330.43      316.70     21.06 o 
 -16   0  10       74.56       83.94      7.19 o 
 -15   0  10      892.63      889.24     16.81 o 
 -14   0  10        0.15       -0.04      3.04 o 
 -13   0  10     2031.56     2040.86     27.32 o 
 -12   0  10     1905.66     1840.02     25.29 o 
 -11   0  10       35.45       40.77      6.57 o 
 -10   0  10      238.91      230.22      9.80 o 
  -9   0  10      730.00      693.52     27.62 o 
  -8   0  10      113.27      125.55      6.34 o 
  -7   0  10     1223.63     1261.41     23.27 o 
  -6   0  10     1525.02     1561.21     41.70 o 
  -5   0  10       35.99       37.49      3.75 o 
  -4   0  10      571.87      516.13     10.00 o 
  -3   0  10      321.34      314.40     10.61 o 
  -2   0  10      734.94      749.05     12.52 o 
  -1   0  10      403.43      405.81      9.13 o 
   0   0  10      202.07      224.89      7.18 o 
   1   0  10      261.07      280.77      8.17 o 
   2   0  10       36.25       34.49      4.30 o 
   3   0  10      885.77      897.51     15.19 o 
   4   0  10       25.24       30.38      5.20 o 
   5   0  10       19.30       29.45      6.33 o 
   6   0  10      204.96      173.05      7.75 o 
   7   0  10      227.03      212.48     16.91 o 
   8   0  10       58.35       62.49      8.52 o 
   9   0  10      160.64      179.99      7.19 o 
  10   0  10      658.72      605.32     15.92 o 
  11   0  10     1064.09     1003.63     17.53 o 
  12   0  10      179.47      122.72      6.98 o 
  13   0  10        8.77       13.51      7.46 o 
  14   0  10       88.96       97.37     12.78 o 
  15   0  10       28.58       39.72     10.38 o 
  16   0  10        9.90        0.60      7.29 o 
  17   0  10       11.20       13.45      8.73 o 
  18   0  10      106.89      168.16     17.82 o 
  19   0  10       14.83       26.06     10.46 o 
 -21   1  10        1.86        2.62      6.14 o 
 -20   1  10       32.50       24.19      7.51 o 
 -19   1  10       59.94       72.89      9.71 o 
 -18   1  10        0.30        0.44      3.63 o 
 -17   1  10       49.84       61.40      5.77 o 
 -16   1  10      123.11      121.70      7.04 o 
 -15   1  10      214.82      199.97      8.13 o 
 -14   1  10      498.89      527.10     16.83 o 
 -13   1  10      206.34      197.10      8.74 o 
 -12   1  10      267.00      261.83     11.50 o 
 -11   1  10      588.19      562.08     11.40 o 
 -10   1  10       27.83       34.87      4.25 o 
  -9   1  10      117.78      111.37      6.39 o 
  -8   1  10      367.84      357.04      8.77 o 
  -7   1  10      444.63      437.31      8.39 o 
  -6   1  10      579.75      565.57      8.63 o 
  -5   1  10      141.85      158.15      4.94 o 
  -4   1  10        1.18        1.94      2.40 o 
  -3   1  10        8.74       10.43      2.75 o 
  -2   1  10      281.27      279.69      4.90 o 
  -1   1  10       33.58       55.11      3.11 o 
   0   1  10      269.99      295.88      6.07 o 
   1   1  10      307.62      346.14      7.66 o 
   2   1  10       60.11       64.73      5.04 o 
   3   1  10       48.36       53.39      4.28 o 
   4   1  10      144.02      148.45      8.44 o 
   5   1  10      153.32      158.51      6.44 o 
   6   1  10       23.73       32.40      3.58 o 
   7   1  10        9.72        5.63      2.76 o 
   8   1  10      981.12      947.12     12.46 o 
   9   1  10      313.26      299.41      7.77 o 
  10   1  10      149.80      147.54      6.17 o 
  11   1  10      689.08      631.45     12.84 o 
  12   1  10       38.12       44.80      4.89 o 
  13   1  10        1.21        5.35      4.81 o 
  14   1  10       55.23       40.67      5.05 o 
  15   1  10        2.33       -1.32      3.15 o 
  16   1  10       15.49        9.77      3.95 o 
  17   1  10       85.58      121.38     10.65 o 
  18   1  10       34.67       51.56      6.43 o 
  19   1  10       86.39      141.27     12.11 o 
 -20   2  10       47.82       45.60      6.43 o 
 -19   2  10        0.94        3.61      4.33 o 
 -18   2  10       49.10       52.40      6.19 o 
 -17   2  10       11.51       19.46      5.97 o 
 -16   2  10       99.95       98.80      8.39 o 
 -15   2  10        0.21       -1.57      4.31 o 
 -14   2  10       61.97       60.59      9.84 o 
 -13   2  10      100.67       94.95      8.73 o 
 -12   2  10      368.87      358.27     12.26 o 
 -11   2  10        0.00       -1.36      4.02 o 
 -10   2  10       73.33       74.10      6.85 o 
  -9   2  10      240.08      227.45      7.54 o 
  -8   2  10      325.25      313.01      7.55 o 
  -7   2  10       63.59       67.56      4.79 o 
  -6   2  10       22.95       13.09      4.26 o 
  -5   2  10       18.25       15.39      3.34 o 
  -4   2  10       50.43       60.46      5.84 o 
  -3   2  10       27.19       27.65      3.36 o 
  -2   2  10      256.30      259.93      8.41 o 
  -1   2  10       12.09       12.84      3.83 o 
   0   2  10      342.16      341.24      9.67 o 
   1   2  10       24.92       23.29      4.55 o 
   2   2  10      696.00      693.28     12.99 o 
   3   2  10      387.01      415.90     11.38 o 
   4   2  10      461.91      497.94     16.72 o 
   5   2  10      280.48      288.15     11.00 o 
   6   2  10      168.31      170.90     11.05 o 
   7   2  10      440.49      441.60     14.82 o 
   8   2  10        0.76       -4.33      2.89 o 
   9   2  10       47.83       51.42      5.86 o 
  10   2  10      309.66      302.05     10.52 o 
  11   2  10       42.00       47.60      6.36 o 
  12   2  10       11.47        4.63      4.68 o 
  13   2  10       14.13        8.25      7.32 o 
  14   2  10      115.13      104.82      8.76 o 
  15   2  10        6.81        6.47      4.63 o 
  16   2  10        0.00       -6.31      4.21 o 
  17   2  10       20.29       20.01      5.03 o 
 -16   3  10        5.35        4.58      5.79 o 
 -15   3  10       11.50       12.75      5.80 o 
 -14   3  10       46.06       26.01      6.89 o 
 -13   3  10       10.71       11.58     10.29 o 
 -12   3  10      140.08      117.34     12.75 o 
 -11   3  10       85.25       95.63      7.76 o 
 -10   3  10       16.22       19.75      6.35 o 
  -9   3  10      102.94       91.93      9.08 o 
  -8   3  10        2.44       -0.45      9.45 o 
  -7   3  10      199.91      218.40      9.79 o 
  -6   3  10      116.21      131.33      8.16 o 
  -5   3  10      120.67      109.69      7.70 o 
  -4   3  10      125.31      139.62      8.37 o 
  -3   3  10        9.45        3.70      4.19 o 
  -2   3  10       66.36       59.85      6.16 o 
  -1   3  10        0.93        2.63      4.19 o 
   0   3  10       81.95       92.87      6.96 o 
   1   3  10      252.44      257.08      9.40 o 
   2   3  10       11.12        3.82      4.06 o 
   3   3  10      228.58      243.69      9.05 o 
   4   3  10       42.57       43.98      5.54 o 
   5   3  10       54.10       55.21      5.20 o 
   6   3  10        1.09        4.08      5.02 o 
   7   3  10        6.74        1.41      4.71 o 
   8   3  10        2.67        1.33      5.93 o 
   9   3  10       14.49        7.74      4.89 o 
  10   3  10       16.48        8.76      5.64 o 
  11   3  10        5.13       10.33      5.11 o 
  12   3  10        3.49        2.54      4.90 o 
  13   3  10        9.42        0.18      4.97 o 
  14   3  10       16.58       17.95      6.21 o 
 -10   4  10       39.31       50.61      9.11 o 
  -9   4  10       26.84       27.87      8.20 o 
  -8   4  10        5.10       19.40      9.44 o 
  -7   4  10        1.75        2.60     10.21 o 
  -6   4  10        3.52        6.95      5.57 o 
  -5   4  10       11.21        9.86      5.50 o 
  -4   4  10       10.62        7.13      5.46 o 
  -3   4  10       25.88       24.67      6.14 o 
  -2   4  10        0.19        1.56      5.03 o 
  -1   4  10        6.55        7.71      5.49 o 
   0   4  10       68.82       60.29      7.31 o 
   1   4  10       26.19       39.33      6.45 o 
   2   4  10        9.75       12.56      8.29 o 
   3   4  10        0.01        2.12      6.07 o 
   4   4  10        0.00        3.25      6.41 o 
   5   4  10        0.40       -0.78      6.31 o 
   6   4  10       12.02       22.55      7.28 o 
   7   4  10      197.23      209.06     22.20 o 
 -21   1  11       10.31       10.99      6.56 o 
 -20   1  11      286.71      296.74     16.39 o 
 -19   1  11      162.69      185.88     13.82 o 
 -18   1  11      352.14      347.45     12.11 o 
 -17   1  11       70.64       79.22      6.38 o 
 -16   1  11      213.68      204.35      8.86 o 
 -15   1  11       11.95        9.43      4.37 o 
 -14   1  11       22.79       16.62      4.85 o 
 -13   1  11      616.75      590.68     16.03 o 
 -12   1  11      387.97      373.81      9.87 o 
 -11   1  11      687.00      638.35     12.54 o 
 -10   1  11        9.96        4.74      3.45 o 
  -9   1  11      486.52      464.28      9.46 o 
  -8   1  11        0.06       -0.81      2.80 o 
  -7   1  11       59.69       60.40      4.54 o 
  -6   1  11       24.02       31.61      3.48 o 
  -5   1  11      759.58      762.58     10.32 o 
  -4   1  11       94.66      118.75      4.62 o 
  -3   1  11      168.30      168.50      5.14 o 
  -2   1  11      385.43      386.06      9.00 o 
  -1   1  11       26.83       20.96      2.68 o 
   0   1  11      337.02      330.30      8.36 o 
   1   1  11        0.57       -2.12      4.68 o 
   2   1  11       88.14      102.41      9.20 o 
   3   1  11      121.99      144.21      7.63 o 
   4   1  11      154.10      167.49      6.86 o 
   5   1  11       80.51       80.06      5.41 o 
   6   1  11      538.20      543.44     13.72 o 
   7   1  11      139.19      137.21      7.81 o 
   8   1  11       72.82       79.14      4.69 o 
   9   1  11        1.95        1.02      2.79 o 
  10   1  11        4.83        7.16      3.22 o 
  11   1  11      199.74      192.47      7.10 o 
  12   1  11       14.54       24.46      4.24 o 
  13   1  11       33.04       42.67      4.99 o 
  14   1  11       25.21       27.88      5.12 o 
  15   1  11       39.33       49.91      5.56 o 
  16   1  11        2.47       -2.93      3.75 o 
  17   1  11       45.27       61.07      6.31 o 
  18   1  11       11.86        6.37      6.17 o 
 -19   2  11      159.18      186.09     10.03 o 
 -18   2  11       53.53       47.65      6.23 o 
 -17   2  11        0.41        3.75      4.87 o 
 -16   2  11        2.71        5.21      4.80 o 
 -15   2  11        1.54       -1.02      4.97 o 
 -14   2  11        3.38        5.66      4.85 o 
 -13   2  11       30.52       36.57      6.17 o 
 -12   2  11      103.31      105.21      9.21 o 
 -11   2  11        1.05       -1.43      4.24 o 
 -10   2  11      204.94      187.94      7.44 o 
  -9   2  11      305.09      284.53      8.33 o 
  -8   2  11      425.64      424.30      8.83 o 
  -7   2  11       46.10       44.31      4.78 o 
  -6   2  11       50.77       45.14      4.25 o 
  -5   2  11      840.25      805.95     12.72 o 
  -4   2  11      390.17      377.47     10.29 o 
  -3   2  11       97.95       95.21      7.68 o 
  -2   2  11        8.79        4.57      3.76 o 
  -1   2  11      189.41      199.82      8.02 o 
   0   2  11      196.51      223.33      8.49 o 
   1   2  11      159.20      159.41     11.44 o 
   2   2  11      269.86      261.22      9.92 o 
   3   2  11      484.59      492.89     11.36 o 
   4   2  11        7.82        5.31      3.88 o 
   5   2  11      171.75      165.44      7.51 o 
   6   2  11      867.14      876.42     13.80 o 
   7   2  11      290.87      292.95      8.41 o 
   8   2  11      239.40      256.96      7.60 o 
   9   2  11       17.49        5.68      3.58 o 
  10   2  11      134.74      133.02      7.02 o 
  11   2  11       14.26       15.98      4.16 o 
  12   2  11       20.96       15.25      4.47 o 
  13   2  11        0.47       -2.26      3.72 o 
  14   2  11       60.60       70.20     10.50 o 
  15   2  11       62.45       55.11      6.54 o 
  16   2  11        2.54       -0.11      4.24 o 
 -16   3  11      180.86      181.64     13.53 o 
 -15   3  11        5.00       15.76      6.43 o 
 -14   3  11        7.37       -3.14      5.10 o 
 -13   3  11        1.81        3.09      5.21 o 
 -12   3  11       23.71       29.86     10.08 o 
 -11   3  11        0.31       -0.33      5.62 o 
 -10   3  11       56.14       57.04      8.18 o 
  -9   3  11       61.62       72.23      8.61 o 
  -8   3  11        0.48        4.81      6.12 o 
  -7   3  11      159.73      186.37     14.98 o 
  -6   3  11      112.62      116.56      9.30 o 
  -5   3  11        7.37       12.82      4.92 o 
  -4   3  11       46.99       59.44      9.15 o 
  -3   3  11      810.30      794.90     16.37 o 
  -2   3  11      414.96      421.63     15.80 o 
  -1   3  11       87.67       94.84      7.28 o 
   0   3  11       79.67       77.29      6.82 o 
   1   3  11      118.15      133.20      7.97 o 
   2   3  11        0.07       -5.73      3.82 o 
   3   3  11       16.27       16.91      4.82 o 
   4   3  11       37.68       42.98      5.77 o 
   5   3  11      218.55      212.18      9.77 o 
   6   3  11      597.98      593.96     17.40 o 
   7   3  11      152.04      152.39     10.65 o 
   8   3  11       24.46       21.72      7.81 o 
   9   3  11        0.89        3.96      5.32 o 
  10   3  11       10.21       11.43      5.97 o 
  11   3  11       20.52       12.95      5.49 o 
  12   3  11        9.59        3.32      5.14 o 
  13   3  11       11.83        1.58      5.45 o 
  -8   4  11       20.08       19.85      7.69 o 
  -7   4  11       52.85       58.09      9.33 o 
  -6   4  11        1.26        0.65      5.30 o 
  -5   4  11        0.00       -2.97      4.96 o 
  -4   4  11      154.13      140.28     10.13 o 
  -3   4  11       70.19       63.36      9.83 o 
  -2   4  11      355.12      352.88     12.67 o 
  -1   4  11       14.75       15.33      5.76 o 
   0   4  11       20.30       17.95      5.91 o 
   1   4  11      137.96      136.15     13.41 o 
   2   4  11        4.00       -0.59      5.56 o 
   3   4  11        0.31       -8.92      5.94 o 
   4   4  11       64.72       76.32      9.91 o 
   5   4  11      101.39      108.27     24.96 o 
 -21   0  12       37.21       42.21     12.70 o 
 -20   0  12      137.05      152.01     18.70 o 
 -19   0  12       13.61        7.11      8.73 o 
 -18   0  12       24.18       29.41     10.85 o 
 -17   0  12      323.50      320.84     22.08 o 
 -16   0  12      779.38      742.46     32.34 o 
 -15   0  12      368.84      353.01     15.56 o 
 -14   0  12     2570.43     2414.66     55.53 o 
 -13   0  12      327.25      319.23     14.40 o 
 -12   0  12        1.42       -3.29      5.11 o 
 -11   0  12      158.62      156.56     10.92 o 
 -10   0  12      400.98      373.82     21.49 o 
  -9   0  12       13.90       10.70     10.19 o 
  -8   0  12       15.47       19.87      5.97 o 
  -7   0  12       46.82       50.14      7.06 o 
  -6   0  12      542.54      527.00     16.02 o 
  -5   0  12      172.09      153.39      6.46 o 
  -4   0  12      217.86      200.90      7.22 o 
  -3   0  12        6.96       13.20      3.48 o 
  -2   0  12      629.08      635.57     12.32 o 
  -1   0  12      265.28      257.06      8.34 o 
   0   0  12      353.31      343.29      9.56 o 
   1   0  12        8.74        4.84      3.80 o 
   2   0  12     1078.50     1093.62     18.11 o 
   3   0  12     1183.26     1186.06     23.37 o 
   4   0  12      208.40      208.11     10.31 o 
   5   0  12     2211.60     2063.37     37.70 o 
   6   0  12      334.09      330.40     10.85 o 
   7   0  12      307.53      308.93      9.59 o 
   8   0  12     1589.24     1479.28     22.33 o 
   9   0  12        2.52        2.42      3.42 o 
  10   0  12        1.10       19.85      6.21 o 
  11   0  12       21.69       18.40      6.80 o 
  12   0  12      428.35      392.95     20.93 o 
  13   0  12        0.01       -3.92      5.60 o 
  14   0  12       60.59       69.60     12.09 o 
  15   0  12        0.94       -4.76      6.66 o 
  16   0  12        0.09        4.17      7.55 o 
  17   0  12        3.39        2.23      7.79 o 
  18   0  12      204.86      285.76     21.66 o 
 -20   1  12       60.28       68.67     10.08 o 
 -19   1  12        7.23       16.34      8.38 o 
 -18   1  12       19.41        4.73      4.20 o 
 -17   1  12        1.13       -2.03      3.56 o 
 -16   1  12        5.22       12.44      4.11 o 
 -15   1  12      725.43      744.09     15.22 o 
 -14   1  12      472.04      451.72     13.35 o 
 -13   1  12      131.12      130.38      7.75 o 
 -12   1  12        1.82       -1.94      3.48 o 
 -11   1  12       30.95       31.33      4.63 o 
 -10   1  12      122.00      118.48      6.04 o 
  -9   1  12      337.81      346.79      8.57 o 
  -8   1  12      264.78      241.75      7.36 o 
  -7   1  12      219.27      186.44      5.84 o 
  -6   1  12       19.20       20.55      3.12 o 
  -5   1  12        6.98        1.27      2.55 o 
  -4   1  12       54.36       48.85      4.46 o 
  -3   1  12      183.00      187.10      7.38 o 
  -2   1  12      283.04      254.85      9.49 o 
  -1   1  12        0.25       -2.82      3.78 o 
   0   1  12        1.39        0.64      2.55 o 
   1   1  12      125.62      143.07      5.95 o 
   2   1  12       48.78       49.53      4.41 o 
   3   1  12      638.66      624.22     11.70 o 
   4   1  12      452.41      434.89     10.14 o 
   5   1  12      296.21      300.00      8.70 o 
   6   1  12       71.82       78.07      7.00 o 
   7   1  12      140.55      146.92      6.53 o 
   8   1  12        9.85        5.01      3.54 o 
   9   1  12      742.41      702.88     16.93 o 
  10   1  12       18.97        9.96      3.35 o 
  11   1  12       79.25       86.57      6.10 o 
  12   1  12       35.93       32.69      4.71 o 
  13   1  12       25.73       27.86      4.60 o 
  14   1  12        0.02        1.28      3.50 o 
  15   1  12       13.56       12.05      4.31 o 
  16   1  12        0.57       -3.94      5.41 o 
  17   1  12        0.04       -6.61      5.00 o 
 -18   2  12        0.03        1.46      4.44 o 
 -17   2  12       45.70       53.25      7.72 o 
 -16   2  12        1.64       -0.36      4.88 o 
 -15   2  12        6.60        8.93      5.30 o 
 -14   2  12       18.22        8.87      5.26 o 
 -13   2  12       31.75       29.30      5.95 o 
 -12   2  12        0.02        3.92      4.17 o 
 -11   2  12        7.22        8.93      4.39 o 
 -10   2  12       18.14       15.32      4.59 o 
  -9   2  12       96.38       95.62      6.11 o 
  -8   2  12       49.44       54.27      4.59 o 
  -7   2  12       25.93       23.84      3.52 o 
  -6   2  12      186.53      177.17      8.19 o 
  -5   2  12       84.98       91.74      6.52 o 
  -4   2  12        0.09       -7.52      6.09 o 
  -3   2  12       19.64       16.87      4.27 o 
  -2   2  12      253.28      243.31      8.73 o 
  -1   2  12      169.23      156.60      7.74 o 
   0   2  12        1.63       -3.77      3.41 o 
   1   2  12       93.14       90.00      6.36 o 
   2   2  12      283.39      281.90      9.44 o 
   3   2  12       11.81       11.41      4.32 o 
   4   2  12       69.93       80.54      7.90 o 
   5   2  12      112.61      103.67     12.75 o 
   6   2  12      185.80      182.68     10.06 o 
   7   2  12       37.17       41.60      5.71 o 
   8   2  12       49.49       54.90      5.12 o 
   9   2  12        4.65        4.80      3.90 o 
  10   2  12        7.25       -2.73      3.42 o 
  11   2  12        7.74        2.56      4.39 o 
  12   2  12       94.48       91.59      7.01 o 
  13   2  12        5.03        4.05      4.18 o 
  14   2  12        7.44       10.83      4.82 o 
  15   2  12       46.88       45.92      6.87 o 
 -15   3  12        1.02        6.12      7.10 o 
 -14   3  12       12.22       12.28      7.13 o 
 -13   3  12       12.98       11.30      6.94 o 
 -12   3  12        2.14        9.67      6.45 o 
 -11   3  12       28.15       40.37      7.70 o 
 -10   3  12        6.51       10.77      6.43 o 
  -9   3  12        3.86        7.33      6.11 o 
  -8   3  12      123.17      135.33      8.80 o 
  -7   3  12        4.87        5.37      5.23 o 
  -6   3  12       85.50       95.68      7.75 o 
  -5   3  12       34.43       31.47      5.86 o 
  -4   3  12       15.43       22.84      5.43 o 
  -3   3  12       10.21        3.56      9.39 o 
  -2   3  12       34.29       25.15      5.60 o 
  -1   3  12        5.34        8.06      4.74 o 
   0   3  12      166.71      179.42      9.24 o 
   1   3  12      195.33      192.26      9.33 o 
   2   3  12        2.25       -1.11      4.01 o 
   3   3  12        7.14        1.37      4.51 o 
   4   3  12       11.52        8.70      4.80 o 
   5   3  12      101.29       86.42      7.05 o 
   6   3  12        3.39       -3.86      5.13 o 
   7   3  12       50.67       46.59      8.86 o 
   8   3  12        1.51       -3.77      4.73 o 
   9   3  12       55.20       47.26      7.73 o 
  10   3  12        3.80       11.04      6.33 o 
  11   3  12        2.60       -1.74      5.56 o 
  -6   4  12       86.23       70.10      8.74 o 
  -5   4  12       44.24       54.22      7.62 o 
  -4   4  12        7.16        3.78      7.10 o 
  -3   4  12        0.01        2.68      5.56 o 
  -2   4  12       11.90        5.83      5.54 o 
  -1   4  12       12.01        8.06      5.48 o 
   0   4  12       22.11       20.18      5.90 o 
   1   4  12       12.96       10.04      5.62 o 
   2   4  12        5.38        1.85     10.89 o 
   3   4  12      117.05      109.00     11.17 o 
 -20   1  13        0.01       -0.37      6.00 o 
 -19   1  13        0.01        2.95      6.15 o 
 -18   1  13       57.81       53.66      7.84 o 
 -17   1  13       95.35      111.39      9.22 o 
 -16   1  13        7.94        6.54      4.04 o 
 -15   1  13      131.44      137.98      9.97 o 
 -14   1  13       48.76       54.66      8.75 o 
 -13   1  13        1.35       -0.61      3.66 o 
 -12   1  13        0.38        5.28      3.59 o 
 -11   1  13      384.88      391.58      9.59 o 
 -10   1  13       24.28       25.82      4.14 o 
  -9   1  13       20.93       15.63      4.76 o 
  -8   1  13      146.96      155.13      5.81 o 
  -7   1  13      105.02      107.40      8.08 o 
  -6   1  13       94.55      107.66      5.61 o 
  -5   1  13      781.82      716.46     10.68 o 
  -4   1  13      139.39      134.99      6.16 o 
  -3   1  13      402.54      380.91      8.92 o 
  -2   1  13        3.04       -1.91      3.60 o 
  -1   1  13       65.34       58.73      5.85 o 
   0   1  13       30.76       25.97      5.54 o 
   1   1  13      195.25      203.03      9.44 o 
   2   1  13     1127.22     1107.31     20.44 o 
   3   1  13        8.48       16.31      3.70 o 
   4   1  13     1797.83     1717.82     25.66 o 
   5   1  13      106.15       93.53      6.57 o 
   6   1  13       30.24       26.64      4.58 o 
   7   1  13       27.41       29.94      4.14 o 
   8   1  13       21.05       23.14      4.12 o 
   9   1  13      508.61      498.51     14.87 o 
  10   1  13       14.42       24.55      4.41 o 
  11   1  13        5.07        5.80      4.09 o 
  12   1  13        0.65       -1.01      3.92 o 
  13   1  13       10.37        7.69      3.97 o 
  14   1  13        2.83        4.31      3.90 o 
  15   1  13        0.70       -2.46      5.96 o 
  16   1  13        1.68        8.41      6.86 o 
 -18   2  13       26.40       24.99      5.90 o 
 -17   2  13      267.71      303.31     13.57 o 
 -16   2  13        7.19       11.80      7.20 o 
 -15   2  13       14.12        5.50      5.25 o 
 -14   2  13      160.81      168.39      9.46 o 
 -13   2  13        5.17        5.79      5.13 o 
 -12   2  13      154.81      191.68     12.43 o 
 -11   2  13        0.61        3.95      4.55 o 
 -10   2  13        6.64        2.52      3.95 o 
  -9   2  13        4.96        2.84      3.85 o 
  -8   2  13        4.19        6.38      3.33 o 
  -7   2  13      432.25      420.86     10.27 o 
  -6   2  13       25.45       25.71      4.71 o 
  -5   2  13      158.28      161.35      8.14 o 
  -4   2  13      461.70      421.51     11.42 o 
  -3   2  13        2.17       -5.54      3.69 o 
  -2   2  13      250.50      237.18     12.46 o 
  -1   2  13       37.55       37.04      5.12 o 
   0   2  13       53.81       54.23      5.74 o 
   1   2  13        1.54       -0.97      3.78 o 
   2   2  13       38.60       44.78      5.49 o 
   3   2  13      721.13      676.01     17.34 o 
   4   2  13       10.99        6.47      5.45 o 
   5   2  13      361.34      351.32     13.12 o 
   6   2  13      495.16      474.09     12.83 o 
   7   2  13       24.68       20.62      5.53 o 
   8   2  13        5.71       -6.42      4.28 o 
   9   2  13        4.94       -4.47      4.74 o 
  10   2  13        2.53       -2.67      4.96 o 
  11   2  13        0.29        0.09      4.98 o 
  12   2  13       20.09        8.83      4.80 o 
  13   2  13        4.10        5.00      4.31 o 
  14   2  13        0.13        0.11      4.35 o 
 -14   3  13        1.24       -1.95      6.14 o 
 -13   3  13       33.13       34.38      7.86 o 
 -12   3  13        0.07        3.82      9.21 o 
 -11   3  13      179.31      236.19     18.30 o 
 -10   3  13       64.52       71.08      9.88 o 
  -9   3  13       12.97       18.88      6.75 o 
  -8   3  13       49.25       73.69      7.51 o 
  -7   3  13        3.11       -0.14      5.03 o 
  -6   3  13      107.89       97.66      7.91 o 
  -5   3  13       54.35       50.06      6.65 o 
  -4   3  13       40.92       25.21      5.90 o 
  -3   3  13        4.09        3.62      5.33 o 
  -2   3  13       80.30       76.42      7.37 o 
  -1   3  13       47.83       44.12      6.37 o 
   0   3  13       38.76       38.83      6.12 o 
   1   3  13       17.15       15.08      5.17 o 
   2   3  13       79.38       71.24      7.05 o 
   3   3  13      208.63      206.35     17.12 o 
   4   3  13      229.12      218.31     10.00 o 
   5   3  13       75.29       83.47      9.00 o 
   6   3  13       24.72       21.72      7.16 o 
   7   3  13       59.72       51.43      8.22 o 
   8   3  13        2.49        0.04      5.48 o 
   9   3  13        5.35        4.74      6.02 o 
  10   3  13        5.72        0.80      5.81 o 
 -19   0  14       93.28       84.12     15.65 o 
 -18   0  14       27.08       13.51      9.43 o 
 -17   0  14      218.11      210.17     20.45 o 
 -16   0  14       61.32       71.22     13.92 o 
 -15   0  14       22.44       13.87      7.03 o 
 -14   0  14      298.86      289.37     21.14 o 
 -13   0  14       32.44       32.78     14.62 o 
 -12   0  14      528.20      492.56     20.62 o 
 -11   0  14      257.77      226.34     12.81 o 
 -10   0  14      368.31      336.19     22.45 o 
  -9   0  14     1787.78     1779.09     50.32 o 
  -8   0  14      731.85      696.31     30.15 o 
  -7   0  14      501.29      510.13     26.06 o 
  -6   0  14      305.23      298.07     21.05 o 
  -5   0  14      272.82      250.73     19.67 o 
  -4   0  14     1139.10     1054.76     36.22 o 
  -3   0  14       87.54       90.02      6.26 o 
  -2   0  14       11.34       18.79      6.35 o 
  -1   0  14     1179.54     1167.07     21.32 o 
   0   0  14      156.32      186.14     10.19 o 
   1   0  14     5021.89     4762.83     83.40 o 
   2   0  14      382.29      374.56     13.82 o 
   3   0  14        0.03        0.50      4.82 o 
   4   0  14        2.83       -5.76      4.52 o 
   5   0  14        4.51       -1.60      4.69 o 
   6   0  14        0.02       -1.06      5.51 o 
   7   0  14      455.59      457.35     20.63 o 
   8   0  14      219.98      206.74     14.27 o 
   9   0  14        6.88        5.45      7.21 o 
  10   0  14        6.48       10.95      6.30 o 
  11   0  14       51.60       73.78      9.78 o 
  12   0  14        8.00       15.75     23.96 o 
  13   0  14       21.23        0.59     12.48 o 
  14   0  14       18.76       27.48     10.33 o 
  15   0  14       11.86       13.45      9.53 o 
  16   0  14       96.24      117.45     16.05 o 
 -19   1  14       46.09       45.05      9.68 o 
 -18   1  14       50.43       63.00      6.81 o 
 -17   1  14        5.25        2.35      4.23 o 
 -16   1  14      502.01      476.72     16.31 o 
 -15   1  14        0.57       -4.02      6.05 o 
 -14   1  14        4.72        6.12      4.62 o 
 -13   1  14       43.36       50.85      5.78 o 
 -12   1  14       20.28       20.30      4.23 o 
 -11   1  14       95.30       92.86      8.55 o 
 -10   1  14      407.72      382.21      9.63 o 
  -9   1  14       81.03       97.70      5.98 o 
  -8   1  14      397.47      365.68      8.18 o 
  -7   1  14      602.73      565.73      9.91 o 
  -6   1  14      168.12      194.85      6.53 o 
  -5   1  14      268.87      241.59      6.71 o 
  -4   1  14       60.88       54.00      7.88 o 
  -3   1  14      317.46      292.70      9.67 o 
  -2   1  14       55.33       58.42      6.13 o 
  -1   1  14        9.15       12.51      4.83 o 
   0   1  14     1420.21     1367.63     20.54 o 
   1   1  14      226.70      241.65     13.49 o 
   2   1  14      515.35      477.60     13.78 o 
   3   1  14      159.47      184.04     10.17 o 
   4   1  14      192.22      184.37     10.30 o 
   5   1  14       77.86       79.72      7.41 o 
   6   1  14       55.07       47.09      8.56 o 
   7   1  14        0.42        0.52      3.23 o 
   8   1  14        0.54       -1.50      3.25 o 
   9   1  14       12.09        1.77      4.56 o 
  10   1  14        1.65        0.11      3.33 o 
  11   1  14       31.12       32.38      5.38 o 
  12   1  14        0.01        2.07      4.08 o 
  13   1  14        0.03        1.46      5.24 o 
  14   1  14        3.47       16.66      6.45 o 
  15   1  14       29.47       25.81      7.62 o 
 -17   2  14      174.75      189.04     14.28 o 
 -16   2  14       54.50       48.70      9.54 o 
 -15   2  14      163.74      178.81     10.10 o 
 -14   2  14       37.71       30.84      6.05 o 
 -13   2  14       73.81       90.35      7.66 o 
 -12   2  14        0.53       -4.31      4.22 o 
 -11   2  14      216.67      235.12      9.96 o 
 -10   2  14        4.64        3.85      4.88 o 
  -9   2  14        8.01        5.28      4.92 o 
  -8   2  14       30.59       21.93      4.74 o 
  -7   2  14       40.72       39.45      5.22 o 
  -6   2  14       58.80       55.58      5.58 o 
  -5   2  14        2.84       -3.26      3.63 o 
  -4   2  14       59.36       49.42     10.39 o 
  -3   2  14        8.06        1.58      4.21 o 
  -2   2  14        0.06       -0.75      3.84 o 
  -1   2  14       32.43       44.81      5.78 o 
   0   2  14       17.29       17.84      5.72 o 
   1   2  14        9.51        4.91      5.56 o 
   2   2  14       70.45       85.92     13.33 o 
   3   2  14        2.95        7.41      7.73 o 
   4   2  14        2.15        4.74      5.53 o 
   5   2  14        0.28       -2.32      5.39 o 
   6   2  14      161.39      156.97      9.05 o 
   7   2  14        1.14        2.56      5.13 o 
   8   2  14        0.59        7.97      5.26 o 
   9   2  14        0.15       -5.02      7.31 o 
  10   2  14        8.78        5.49      7.36 o 
  11   2  14       18.29       23.10     14.87 o 
  12   2  14       16.43       17.99     14.13 o 
  13   2  14       11.77       15.28      6.57 o 
 -12   3  14       90.04      109.10     10.75 o 
 -11   3  14       11.39       21.97      7.46 o 
 -10   3  14      142.38      160.22     11.92 o 
  -9   3  14       24.47       25.10      7.10 o 
  -8   3  14       78.78       79.85      7.82 o 
  -7   3  14      102.71      112.71      8.46 o 
  -6   3  14        2.49       -3.51      4.54 o 
  -5   3  14        2.03        1.27      4.97 o 
  -4   3  14       12.98       11.77      5.45 o 
  -3   3  14       13.59       10.78      5.41 o 
  -2   3  14       47.55       53.33      6.74 o 
  -1   3  14       59.36       61.63      9.48 o 
   0   3  14       48.29       44.46      6.47 o 
   1   3  14       52.22       44.72      6.59 o 
   2   3  14       59.98       58.00      7.02 o 
   3   3  14       29.08       29.34      6.07 o 
   4   3  14       39.40       48.52      8.54 o 
   5   3  14        0.49       -3.32      5.21 o 
   6   3  14       52.95       56.43      8.51 o 
   7   3  14        0.65       -2.37      5.67 o 
   8   3  14        7.41       -4.55      6.23 o 
 -18   1  15        3.72        1.70      4.44 o 
 -17   1  15       59.42       62.12      6.65 o 
 -16   1  15      298.50      307.96     11.14 o 
 -15   1  15      266.62      288.99     12.12 o 
 -14   1  15       84.34       83.60      7.83 o 
 -13   1  15      119.21      139.52      8.12 o 
 -12   1  15      381.22      378.58     11.30 o 
 -11   1  15       42.66       47.38      5.82 o 
 -10   1  15       17.11       17.33      4.79 o 
  -9   1  15       12.54       14.06      4.08 o 
  -8   1  15       64.23       72.55      8.28 o 
  -7   1  15      152.86      176.72      6.77 o 
  -6   1  15      191.08      175.66     10.72 o 
  -5   1  15      194.45      183.80     11.15 o 
  -4   1  15       45.74       36.09      5.58 o 
  -3   1  15        3.07       -2.48      4.83 o 
  -2   1  15      124.32      136.98      8.13 o 
  -1   1  15       14.93       16.67      5.14 o 
   0   1  15       33.00       49.85      7.20 o 
   1   1  15       94.04       90.95      7.36 o 
   2   1  15        5.29        0.50      6.23 o 
   3   1  15       35.67       44.91      7.16 o 
   4   1  15      287.80      286.86     11.82 o 
   5   1  15        0.34       -7.47      4.98 o 
   6   1  15       13.59       13.38      5.83 o 
   7   1  15        0.00       -2.98      3.81 o 
   8   1  15        7.33       13.68      4.12 o 
   9   1  15        3.58        0.50      3.78 o 
  10   1  15       41.73       34.26      5.21 o 
  11   1  15       32.29       45.43      8.32 o 
  12   1  15       19.00        9.34      6.31 o 
  13   1  15       13.06       15.55     10.69 o 
  14   1  15       11.70       11.97      6.64 o 
 -15   2  15       16.89       12.31      5.68 o 
 -14   2  15      176.03      189.37     14.59 o 
 -13   2  15        1.26        2.10      4.81 o 
 -12   2  15       46.14       56.00      7.98 o 
 -11   2  15      165.02      207.82     18.88 o 
 -10   2  15      348.34      364.03     11.95 o 
  -9   2  15       51.78       60.54      7.04 o 
  -8   2  15        3.65        3.84      4.17 o 
  -7   2  15       85.79       76.77     12.45 o 
  -6   2  15       42.30       38.87      5.30 o 
  -5   2  15      307.76      329.81      9.80 o 
  -4   2  15      187.09      172.03      8.18 o 
  -3   2  15      188.49      206.82      9.48 o 
  -2   2  15       73.83       86.32      7.10 o 
  -1   2  15       77.21       77.86      7.03 o 
   0   2  15      183.79      204.11     12.00 o 
   1   2  15       22.42       12.46      6.56 o 
   2   2  15       56.29       57.87      8.31 o 
   3   2  15       93.31       90.34     10.24 o 
   4   2  15       25.35       20.97      7.12 o 
   5   2  15        0.61       -2.57      5.24 o 
   6   2  15       67.67       69.39      7.15 o 
   7   2  15       65.41       53.79      6.84 o 
   8   2  15        6.83       -2.36      4.69 o 
   9   2  15       10.36        8.74      8.50 o 
  10   2  15       54.42       45.26      8.55 o 
  11   2  15       18.48       21.14      9.58 o 
 -10   3  15       12.08        8.01      6.70 o 
  -9   3  15        7.84       11.18      6.82 o 
  -8   3  15       33.77       40.69      7.04 o 
  -7   3  15        3.89       -4.79      4.48 o 
  -6   3  15        9.45        2.05      5.04 o 
  -5   3  15        0.36        2.93      5.03 o 
  -4   3  15        2.79        2.16      4.89 o 
  -3   3  15       38.74       31.33      6.18 o 
  -2   3  15        0.90       -4.62      6.40 o 
  -1   3  15        0.06        5.05      7.31 o 
   0   3  15        0.06        0.08      4.99 o 
   1   3  15       53.11       35.94      6.48 o 
   2   3  15      110.95      112.24      8.62 o 
   3   3  15       32.55       40.57      8.67 o 
   4   3  15       50.44       33.09      8.68 o 
   5   3  15        7.38       14.04      6.55 o 
   6   3  15        2.11       -4.37      5.63 o 
 -17   0  16        5.84        7.87      9.66 o 
 -16   0  16        4.20        9.45      9.42 o 
 -15   0  16       23.20       20.67      8.57 o 
 -14   0  16       29.31       52.31     21.71 o 
 -13   0  16       10.63        9.51     14.70 o 
 -12   0  16      192.56      158.35     18.19 o 
 -11   0  16      185.87      172.64     20.67 o 
 -10   0  16       49.57       56.60     15.52 o 
  -9   0  16      433.80      389.72     25.60 o 
  -8   0  16       94.25      102.63     17.47 o 
  -7   0  16      187.09      184.39     20.39 o 
  -6   0  16      451.65      389.57     25.25 o 
  -5   0  16      263.34      251.25     21.29 o 
  -4   0  16        6.73       -5.00     11.03 o 
  -3   0  16        0.10      -15.70     10.47 o 
  -2   0  16     1323.60     1187.46     41.55 o 
  -1   0  16        0.03        1.50     11.24 o 
   0   0  16      158.58      173.02     20.52 o 
   1   0  16        1.13      -14.70     11.79 o 
   2   0  16      929.16      847.61     21.74 o 
   3   0  16        1.43        5.86      6.37 o 
   4   0  16       27.75       14.11      6.65 o 
   5   0  16        5.21       -5.45      6.58 o 
   6   0  16       13.24        3.99     10.45 o 
   7   0  16      202.94      205.93     12.92 o 
   8   0  16        0.03        5.26     13.02 o 
   9   0  16       17.03       10.37      9.67 o 
  10   0  16        6.04        5.45      6.74 o 
  11   0  16        0.02       -9.36      9.78 o 
  12   0  16        0.00        0.44      6.84 o 
  13   0  16       88.86       77.40     13.91 o 
 -17   1  16        0.05       -1.95      4.17 o 
 -16   1  16       76.33       95.97      7.75 o 
 -15   1  16        6.65        7.53      5.21 o 
 -14   1  16       19.75       20.83      6.02 o 
 -13   1  16        1.05        7.89      4.65 o 
 -12   1  16       15.29       14.31      4.96 o 
 -11   1  16       64.76       59.53      6.34 o 
 -10   1  16      192.23      186.77     10.11 o 
  -9   1  16       82.88       95.15      8.79 o 
  -8   1  16        0.06       -3.83      5.30 o 
  -7   1  16      121.05      109.04      9.97 o 
  -6   1  16       87.05       80.01      6.63 o 
  -5   1  16       11.19        2.82      4.48 o 
  -4   1  16        5.36       -1.68      4.44 o 
  -3   1  16       52.39       55.38      6.67 o 
  -2   1  16      195.56      203.96      9.44 o 
  -1   1  16     1213.37     1207.58     20.07 o 
   0   1  16       15.41       18.92      6.75 o 
   1   1  16        0.43        3.64      4.88 o 
   2   1  16        5.84        3.66      4.77 o 
   3   1  16       17.67       11.20      5.57 o 
   4   1  16        0.66       -7.76      5.17 o 
   5   1  16       33.17       16.61      6.42 o 
   6   1  16        2.56       -1.26      6.31 o 
   7   1  16       14.83       22.56      6.89 o 
   8   1  16        1.21       -2.32      4.37 o 
   9   1  16       31.04       44.10     13.31 o 
  10   1  16       24.54       45.66      9.39 o 
  11   1  16        1.36        1.85      8.47 o 
  12   1  16       50.61       75.98     14.49 o 
 -14   2  16        6.54        9.42      7.60 o 
 -13   2  16       11.30        8.68      7.11 o 
 -12   2  16       39.38       22.86     15.80 o 
 -11   2  16       43.11       52.43      8.12 o 
 -10   2  16       19.95       19.42      5.77 o 
  -9   2  16       24.94       33.78      7.95 o 
  -8   2  16       50.39       53.58      5.99 o 
  -7   2  16       22.67       16.49      4.81 o 
  -6   2  16       19.41       19.53      4.93 o 
  -5   2  16        8.19        5.20      4.15 o 
  -4   2  16       25.33       13.01      5.68 o 
  -3   2  16       90.77       84.93      6.88 o 
  -2   2  16       94.85      103.42      7.78 o 
  -1   2  16      225.54      257.67     13.33 o 
   0   2  16      282.53      297.45     13.80 o 
   1   2  16       39.19       37.43      7.50 o 
   2   2  16       74.01       82.28     14.39 o 
   3   2  16        2.08        1.67      6.34 o 
   4   2  16      118.62      103.12     14.55 o 
   5   2  16       10.97       10.30      7.54 o 
   6   2  16       13.98        4.13      4.76 o 
   7   2  16       66.93       65.55      7.44 o 
   8   2  16       51.77       64.06     13.36 o 
   9   2  16       14.98       11.93      9.76 o 
  10   2  16        2.56        3.06      5.94 o 
  -8   3  16        5.96        5.57      6.18 o 
  -7   3  16        7.81        9.95      5.44 o 
  -6   3  16       18.66       18.12      5.79 o 
  -5   3  16        3.71        5.04      5.47 o 
  -4   3  16       65.65       80.99      8.17 o 
  -3   3  16        5.79       16.06      5.68 o 
  -2   3  16        5.41        4.04      6.68 o 
  -1   3  16        0.20        5.38      5.44 o 
   0   3  16        7.16        6.71      5.67 o 
   1   3  16        8.08        6.72      5.75 o 
   2   3  16       11.85       16.22      7.83 o 
   3   3  16       61.65       62.67     10.89 o 
   4   3  16       41.15       46.56     11.27 o 
 -15   1  17        4.82       -8.00      6.87 o 
 -14   1  17       89.52       75.65     11.23 o 
 -13   1  17        1.01       -0.43      6.16 o 
 -12   1  17      304.96      320.56     13.87 o 
 -11   1  17       37.50       28.91      7.30 o 
 -10   1  17       33.69       48.57      8.36 o 
  -9   1  17      100.46       92.98      9.28 o 
  -8   1  17       99.85      117.38     13.50 o 
  -7   1  17       94.78       80.47     12.26 o 
  -6   1  17       17.25       10.12      9.39 o 
  -5   1  17      189.16      192.71     21.12 o 
  -4   1  17       41.39       56.76      7.71 o 
  -3   1  17        0.11       -6.49      4.33 o 
  -2   1  17       12.35       11.32      5.29 o 
  -1   1  17      766.65      784.05     16.53 o 
   0   1  17       27.67       19.76      5.87 o 
   1   1  17      160.52      181.79      9.91 o 
   2   1  17        4.18        4.86      5.39 o 
   3   1  17        0.00       -4.83      4.95 o 
   4   1  17       13.45       10.92      6.35 o 
   5   1  17        0.45       -7.12      5.35 o 
   6   1  17      169.60      160.65     15.51 o 
   7   1  17        7.26        2.33      6.80 o 
   8   1  17        5.15        2.35      6.90 o 
   9   1  17      140.33      158.65     12.04 o 
  10   1  17       23.31       22.80     10.90 o 
  11   1  17        6.90       22.88     11.22 o 
 -12   2  17      165.22      157.33     13.71 o 
 -11   2  17       49.40       72.11     10.72 o 
 -10   2  17       60.22       81.20      8.06 o 
  -9   2  17      118.73      132.39      9.97 o 
  -8   2  17       67.45       57.19      6.22 o 
  -7   2  17        9.54        9.50      4.90 o 
  -6   2  17       20.68       12.75      4.77 o 
  -5   2  17       17.45       13.66      5.08 o 
  -4   2  17      150.65      143.62     12.80 o 
  -3   2  17        0.07       -0.26      5.33 o 
  -2   2  17        5.16       -5.58      5.75 o 
  -1   2  17        7.88        7.41      9.77 o 
   0   2  17      173.81      169.32     15.82 o 
   1   2  17      108.53      116.37     17.44 o 
   2   2  17       33.70       47.75      8.50 o 
   3   2  17       33.22       44.85      8.32 o 
   4   2  17       47.13       44.05      8.53 o 
   5   2  17       10.31        4.61      7.90 o 
   6   2  17        0.83        5.57      5.20 o 
   7   2  17        3.47       -5.65      5.04 o 
   8   2  17       20.35        7.60      6.47 o 
 -15   0  18      363.85      396.49     19.69 o 
 -14   0  18       69.79       60.28     10.97 o 
 -13   0  18        0.61        0.94      7.36 o 
 -12   0  18       51.31       41.22      9.42 o 
 -11   0  18       37.97       44.24      9.23 o 
 -10   0  18      156.71      124.03     20.49 o 
  -9   0  18      129.68       92.05     18.97 o 
  -8   0  18        8.96       -8.05     12.86 o 
  -7   0  18        3.26      -15.97     12.29 o 
  -6   0  18       40.42       52.48     17.20 o 
  -5   0  18        0.53       -6.32     13.47 o 
  -4   0  18        0.05        8.78     14.22 o 
  -3   0  18       44.62       13.85     15.25 o 
  -2   0  18        4.44       18.73     14.13 o 
  -1   0  18        3.66       17.17     14.48 o 
   0   0  18        1.39      -14.22     12.90 o 
   1   0  18       24.41       23.61     15.46 o 
   2   0  18        0.12        5.46     13.24 o 
   3   0  18      129.76      154.77     22.28 o 
   4   0  18       22.47       30.98     16.88 o 
   5   0  18      145.74      173.41     24.03 o 
   6   0  18      267.98      367.71     28.31 o 
   7   0  18       13.89       56.90     18.44 o 
   8   0  18       88.04      110.57     21.88 o 
   9   0  18       29.84       24.81      8.90 o 
  10   0  18      376.50      461.91     20.17 o 
 -14   1  18       13.99       17.30      8.58 o 
 -13   1  18        1.14        3.16      6.62 o 
 -12   1  18       24.32       17.43      7.81 o 
 -11   1  18       32.48       23.52      7.38 o 
 -10   1  18       25.05        3.95     10.09 o 
  -9   1  18        9.75       10.40     10.35 o 
  -8   1  18       76.22       60.37     12.45 o 
  -7   1  18      100.30      116.67     14.17 o 
  -6   1  18        8.40        8.75     12.77 o 
  -5   1  18       11.18       17.49     10.81 o 
  -4   1  18       24.78       18.08     10.87 o 
  -3   1  18      114.38      153.43     15.56 o 
  -2   1  18        0.03        6.11     10.28 o 
  -1   1  18       12.01       19.66     10.53 o 
   0   1  18        0.48       -4.18      5.31 o 
   1   1  18       18.55       24.72      6.41 o 
   2   1  18       28.04       16.85      6.48 o 
   3   1  18       11.55        4.07      5.83 o 
   4   1  18       44.83       44.92     14.56 o 
   5   1  18        3.75       -6.31      6.21 o 
   6   1  18       20.81       32.25      8.31 o 
   7   1  18       59.78       68.91      9.80 o 
   8   1  18        0.48       -1.53      9.05 o 
   9   1  18       16.59       13.80      8.27 o 
 -10   2  18       16.81       15.60      7.17 o 
  -9   2  18       29.70       19.07      7.23 o 
  -8   2  18       11.46       10.69      5.02 o 
  -7   2  18       60.76       62.03      6.75 o 
  -6   2  18        0.12        4.43      4.90 o 
  -5   2  18      102.75      126.32      9.84 o 
  -4   2  18      734.63      733.89     17.80 o 
  -3   2  18       78.96       82.77      9.01 o 
  -2   2  18       41.30       41.08      7.44 o 
  -1   2  18        1.26        1.91      7.18 o 
   0   2  18       22.74       22.64      6.95 o 
   1   2  18      105.35      126.07     12.96 o 
   2   2  18       23.01       24.24      8.04 o 
   3   2  18      112.21      107.06     10.82 o 
   4   2  18        1.06        2.33      7.01 o 
   5   2  18        4.94       -4.35      7.04 o 
 -12   1  19        0.50       -9.44     10.08 o 
 -11   1  19       10.03        9.71     15.85 o 
 -10   1  19      128.30      153.30     16.25 o 
  -9   1  19        2.66       -7.91      9.90 o 
  -8   1  19      124.02      159.52     16.35 o 
  -7   1  19       15.77       19.14     11.02 o 
  -6   1  19       10.49       15.19     16.15 o 
  -5   1  19        0.89      -11.29      9.56 o 
  -4   1  19        0.00       -4.39     10.02 o 
  -3   1  19       44.81       79.18     13.75 o 
  -2   1  19       71.45      102.29     14.69 o 
  -1   1  19        8.79        3.38     11.16 o 
   0   1  19        6.96       12.36     11.47 o 
   1   1  19        4.06        1.61     21.82 o 
   2   1  19        3.78        9.57     11.58 o 
   3   1  19       91.04       94.01     14.39 o 
   4   1  19        6.34        5.77      6.55 o 
   5   1  19       89.08       93.44     10.97 o 
   6   1  19        2.83        0.93      6.93 o 
  -7   2  19        2.26        1.57     11.33 o 
  -6   2  19        0.45        5.80     11.37 o 
  -5   2  19       92.15       95.29      9.38 o 
  -4   2  19       47.43       38.33      7.88 o 
  -3   2  19      152.51      149.98     10.83 o 
  -2   2  19        0.03        7.19      7.66 o 
  -1   2  19      146.20      161.47     11.10 o 
   0   2  19       26.84       24.01      7.54 o 
   1   2  19        6.04       -0.48      7.58 o 
   2   2  19        7.58        0.98      6.88 o 
 -10   0  20       76.74       53.65     18.70 o 
  -9   0  20       24.77       20.47     15.71 o 
  -8   0  20        6.17        0.41     15.29 o 
  -7   0  20       15.46       27.50     17.30 o 
  -6   0  20      295.38      334.24     28.13 o 
  -5   0  20        6.80      -14.98     14.42 o 
  -4   0  20       44.20       57.91     19.71 o 
  -3   0  20        9.02       -2.81     15.69 o 
  -2   0  20       81.91      113.14     21.67 o 
  -1   0  20      309.36      355.09     28.73 o 
   0   0  20       61.38       45.81     18.88 o 
   1   0  20       22.67        1.25     16.60 o 
   2   0  20       23.80       32.48     19.41 o 
   3   0  20        9.71       22.89     17.24 o 
   4   0  20        2.90        2.53     16.52 o 
   5   0  20      134.57      144.16     24.79 o 
  -9   1  20       89.09      111.77     16.88 o 
  -8   1  20       23.81       22.74     15.64 o 
  -7   1  20        5.89       -4.55     23.12 o 
  -6   1  20       38.15       32.06     14.64 o 
  -5   1  20        6.22       18.89     13.28 o 
  -4   1  20       59.15       78.06     29.46 o 
  -3   1  20       13.35       25.44     12.49 o 
  -2   1  20       48.79       81.69     14.84 o 
  -1   1  20       67.36       76.90     14.87 o 
   0   1  20       14.69        4.76     12.31 o 
   1   1  20        4.57       -3.79     12.73 o 
   2   1  20       17.75       18.37     13.25 o 
   3   1  20       18.31       -3.68     18.04 o 
                                                 
